# Supplementary material for: Circadian rhythm-related genes index: A predictor for HNSCC prognosis, immunotherapy efficacy, and chemosensitivity
Source: Front Immunol. 2023 Mar 10;14:1091218. doi: 10.3389/fimmu.2023.1091218 (PMC10036372; doi:10.3389/fimmu.2023.1091218)
Supplement: Supplementary Table 1 — 1424 CRRGs were obtained through Genecards database. [file Table_1.xlsx]

## Sheet: Sheet1
Gene Symbol	Description	Category	Gifts	GC Id	Relevance score	GeneCards Link
CLOCK	Clock Circadian Regulator	Protein Coding	42	GC04M055427	132.219	https://www.genecards.org/cgi-bin/carddisp.pl?gene=CLOCK
PER2	Period Circadian Regulator 2	Protein Coding	42	GC02M238244	84.7667	https://www.genecards.org/cgi-bin/carddisp.pl?gene=PER2
PER3	Period Circadian Regulator 3	Protein Coding	41	GC01P007785	74.2157	https://www.genecards.org/cgi-bin/carddisp.pl?gene=PER3
PER1	Period Circadian Regulator 1	Protein Coding	40	GC17M010432	73.2847	https://www.genecards.org/cgi-bin/carddisp.pl?gene=PER1
CRY1	Cryptochrome Circadian Regulator 1	Protein Coding	43	GC12M106991	71.1601	https://www.genecards.org/cgi-bin/carddisp.pl?gene=CRY1
ARNTL	Aryl Hydrocarbon Receptor Nuclear Translocator Like	Protein Coding	40	GC11P013276	61.564	https://www.genecards.org/cgi-bin/carddisp.pl?gene=ARNTL
CRY2	Cryptochrome Circadian Regulator 2	Protein Coding	39	GC11P046500	57.9217	https://www.genecards.org/cgi-bin/carddisp.pl?gene=CRY2
TIMELESS	Timeless Circadian Regulator	Protein Coding	38	GC12M056416	44.9292	https://www.genecards.org/cgi-bin/carddisp.pl?gene=TIMELESS
NPAS2	Neuronal PAS Domain Protein 2	Protein Coding	40	GC02P100820	36.3216	https://www.genecards.org/cgi-bin/carddisp.pl?gene=NPAS2
ARNTL2	Aryl Hydrocarbon Receptor Nuclear Translocator Like 2	Protein Coding	37	GC12P027332	32.9391	https://www.genecards.org/cgi-bin/carddisp.pl?gene=ARNTL2
CIPC	CLOCK Interacting Pacemaker	Protein Coding	27	GC14P077099	32.4177	https://www.genecards.org/cgi-bin/carddisp.pl?gene=CIPC
CSNK1D	Casein Kinase 1 Delta	Protein Coding	48	GC17M082239	29.6098	https://www.genecards.org/cgi-bin/carddisp.pl?gene=CSNK1D
NR1D1	Nuclear Receptor Subfamily 1 Group D Member 1	Protein Coding	46	GC17M040092	28.8979	https://www.genecards.org/cgi-bin/carddisp.pl?gene=NR1D1
CSNK1E	Casein Kinase 1 Epsilon	Protein Coding	45	GC22M057751	26.2456	https://www.genecards.org/cgi-bin/carddisp.pl?gene=CSNK1E
CIART	Circadian Associated Repressor Of Transcription	Protein Coding	26	GC01P150282	25.6797	https://www.genecards.org/cgi-bin/carddisp.pl?gene=CIART
BHLHE40	Basic Helix-Loop-Helix Family Member E40	Protein Coding	39	GC03P004980	22.3492	https://www.genecards.org/cgi-bin/carddisp.pl?gene=BHLHE40
BHLHE41	Basic Helix-Loop-Helix Family Member E41	Protein Coding	39	GC12M026120	21.7479	https://www.genecards.org/cgi-bin/carddisp.pl?gene=BHLHE41
RORA	RAR Related Orphan Receptor A	Protein Coding	46	GC15M060488	21.529	https://www.genecards.org/cgi-bin/carddisp.pl?gene=RORA
DBP	D-Box Binding PAR BZIP Transcription Factor	Protein Coding	37	GC19M048630	19.5874	https://www.genecards.org/cgi-bin/carddisp.pl?gene=DBP
PASD1	PAS Domain Containing Repressor 1	Protein Coding	29	GC0XP151563	18.4565	https://www.genecards.org/cgi-bin/carddisp.pl?gene=PASD1
NOCT	Nocturnin	Protein Coding	28	GC04P139016	18.2535	https://www.genecards.org/cgi-bin/carddisp.pl?gene=NOCT
AANAT	Aralkylamine N-Acetyltransferase	Protein Coding	38	GC17P076453	16.1697	https://www.genecards.org/cgi-bin/carddisp.pl?gene=AANAT
NR1D2	Nuclear Receptor Subfamily 1 Group D Member 2	Protein Coding	41	GC03P023945	15.8433	https://www.genecards.org/cgi-bin/carddisp.pl?gene=NR1D2
FBXL3	F-Box And Leucine Rich Repeat Protein 3	Protein Coding	37	GC13M076992	15.8214	https://www.genecards.org/cgi-bin/carddisp.pl?gene=FBXL3
SIRT1	Sirtuin 1	Protein Coding	46	GC10P067884	15.0273	https://www.genecards.org/cgi-bin/carddisp.pl?gene=SIRT1
NFIL3	Nuclear Factor, Interleukin 3 Regulated	Protein Coding	38	GC09M091409	14.733	https://www.genecards.org/cgi-bin/carddisp.pl?gene=NFIL3
RAI1	Retinoic Acid Induced 1	Protein Coding	39	GC17P017722	13.9744	https://www.genecards.org/cgi-bin/carddisp.pl?gene=RAI1
GSK3B	Glycogen Synthase Kinase 3 Beta	Protein Coding	47	GC03M119821	13.9706	https://www.genecards.org/cgi-bin/carddisp.pl?gene=GSK3B
OPN4	Opsin 4	Protein Coding	40	GC10P086654	12.6676	https://www.genecards.org/cgi-bin/carddisp.pl?gene=OPN4
BTRC	Beta-Transducin Repeat Containing E3 Ubiquitin Protein Ligase	Protein Coding	44	GC10P101354	11.8735	https://www.genecards.org/cgi-bin/carddisp.pl?gene=BTRC
NR3C1	Nuclear Receptor Subfamily 3 Group C Member 1	Protein Coding	48	GC05M143277	11.8246	https://www.genecards.org/cgi-bin/carddisp.pl?gene=NR3C1
CREBBP	CREB Binding Protein	Protein Coding	50	GC16M007298	11.6279	https://www.genecards.org/cgi-bin/carddisp.pl?gene=CREBBP
CSNK2A1	Casein Kinase 2 Alpha 1	Protein Coding	48	GC20M000472	11.2087	https://www.genecards.org/cgi-bin/carddisp.pl?gene=CSNK2A1
HDAC3	Histone Deacetylase 3	Protein Coding	47	GC05M141583	11.1471	https://www.genecards.org/cgi-bin/carddisp.pl?gene=HDAC3
TP53	Tumor Protein P53	Protein Coding	50	GC17M007661	10.8705	https://www.genecards.org/cgi-bin/carddisp.pl?gene=TP53
PPARA	Peroxisome Proliferator Activated Receptor Alpha	Protein Coding	44	GC22P046150	10.7897	https://www.genecards.org/cgi-bin/carddisp.pl?gene=PPARA
ID2	Inhibitor Of DNA Binding 2	Protein Coding	42	GC02P008678	10.7762	https://www.genecards.org/cgi-bin/carddisp.pl?gene=ID2
EP300	E1A Binding Protein P300	Protein Coding	49	GC22P041091	10.7156	https://www.genecards.org/cgi-bin/carddisp.pl?gene=EP300
NCOA2	Nuclear Receptor Coactivator 2	Protein Coding	44	GC08M070109	10.5768	https://www.genecards.org/cgi-bin/carddisp.pl?gene=NCOA2
CREB1	CAMP Responsive Element Binding Protein 1	Protein Coding	47	GC02P207529	10.4841	https://www.genecards.org/cgi-bin/carddisp.pl?gene=CREB1
CRTC1	CREB Regulated Transcription Coactivator 1	Protein Coding	40	GC19P066249	10.4212	https://www.genecards.org/cgi-bin/carddisp.pl?gene=CRTC1
PROK2	Prokineticin 2	Protein Coding	42	GC03M071771	10.3752	https://www.genecards.org/cgi-bin/carddisp.pl?gene=PROK2
PPP1CA	Protein Phosphatase 1 Catalytic Subunit Alpha	Protein Coding	45	GC11M089964	10.0031	https://www.genecards.org/cgi-bin/carddisp.pl?gene=PPP1CA
PPP1CB	Protein Phosphatase 1 Catalytic Subunit Beta	Protein Coding	45	GC02P028752	10.0031	https://www.genecards.org/cgi-bin/carddisp.pl?gene=PPP1CB
PPP1CC	Protein Phosphatase 1 Catalytic Subunit Gamma	Protein Coding	43	GC12M110709	10.0031	https://www.genecards.org/cgi-bin/carddisp.pl?gene=PPP1CC
NPY	Neuropeptide Y	Protein Coding	44	GC07P024290	9.82534	https://www.genecards.org/cgi-bin/carddisp.pl?gene=NPY
NRIP1	Nuclear Receptor Interacting Protein 1	Protein Coding	42	GC21M014961	9.73725	https://www.genecards.org/cgi-bin/carddisp.pl?gene=NRIP1
RORC	RAR Related Orphan Receptor C	Protein Coding	43	GC01M151806	9.69398	https://www.genecards.org/cgi-bin/carddisp.pl?gene=RORC
SERPINE1	Serpin Family E Member 1	Protein Coding	48	GC07P101127	9.64761	https://www.genecards.org/cgi-bin/carddisp.pl?gene=SERPINE1
THRAP3	Thyroid Hormone Receptor Associated Protein 3	Protein Coding	37	GC01P036224	9.538	https://www.genecards.org/cgi-bin/carddisp.pl?gene=THRAP3
MTNR1A	Melatonin Receptor 1A	Protein Coding	41	GC04M186533	9.49749	https://www.genecards.org/cgi-bin/carddisp.pl?gene=MTNR1A
EZH2	Enhancer Of Zeste 2 Polycomb Repressive Complex 2 Subunit	Protein Coding	52	GC07M148807	9.43059	https://www.genecards.org/cgi-bin/carddisp.pl?gene=EZH2
RBM4	RNA Binding Motif Protein 4	Protein Coding	38	GC11P066638	8.98102	https://www.genecards.org/cgi-bin/carddisp.pl?gene=RBM4
KDM2A	Lysine Demethylase 2A	Protein Coding	40	GC11P067119	8.83123	https://www.genecards.org/cgi-bin/carddisp.pl?gene=KDM2A
PPARGC1A	PPARG Coactivator 1 Alpha	Protein Coding	44	GC04M023755	8.82315	https://www.genecards.org/cgi-bin/carddisp.pl?gene=PPARGC1A
KMT2A	Lysine Methyltransferase 2A	Protein Coding	44	GC11P118436	8.76715	https://www.genecards.org/cgi-bin/carddisp.pl?gene=KMT2A
USP2	Ubiquitin Specific Peptidase 2	Protein Coding	43	GC11M119355	8.71115	https://www.genecards.org/cgi-bin/carddisp.pl?gene=USP2
KDM5A	Lysine Demethylase 5A	Protein Coding	41	GC12M000280	8.64872	https://www.genecards.org/cgi-bin/carddisp.pl?gene=KDM5A
NONO	Non-POU Domain Containing Octamer Binding	Protein Coding	43	GC0XP071255	8.52409	https://www.genecards.org/cgi-bin/carddisp.pl?gene=NONO
NAMPT	Nicotinamide Phosphoribosyltransferase	Protein Coding	46	GC07M106248	8.40478	https://www.genecards.org/cgi-bin/carddisp.pl?gene=NAMPT
RORB	RAR Related Orphan Receptor B	Protein Coding	45	GC09P074497	8.30369	https://www.genecards.org/cgi-bin/carddisp.pl?gene=RORB
CREM	CAMP Responsive Element Modulator	Protein Coding	40	GC10P035126	8.28054	https://www.genecards.org/cgi-bin/carddisp.pl?gene=CREM
NMU	Neuromedin U	Protein Coding	38	GC04M055595	8.20744	https://www.genecards.org/cgi-bin/carddisp.pl?gene=NMU
ADCYAP1	Adenylate Cyclase Activating Polypeptide 1	Protein Coding	41	GC18P000895	8.16326	https://www.genecards.org/cgi-bin/carddisp.pl?gene=ADCYAP1
MTNR1B	Melatonin Receptor 1B	Protein Coding	44	GC11P092969	8.0117	https://www.genecards.org/cgi-bin/carddisp.pl?gene=MTNR1B
AHR	Aryl Hydrocarbon Receptor	Protein Coding	47	GC07P016916	7.93953	https://www.genecards.org/cgi-bin/carddisp.pl?gene=AHR
PRL	Prolactin	Protein Coding	41	GC06M022287	7.9104	https://www.genecards.org/cgi-bin/carddisp.pl?gene=PRL
CUL1	Cullin 1	Protein Coding	42	GC07P148697	7.64692	https://www.genecards.org/cgi-bin/carddisp.pl?gene=CUL1
NCOR1	Nuclear Receptor Corepressor 1	Protein Coding	42	GC17M016029	7.58592	https://www.genecards.org/cgi-bin/carddisp.pl?gene=NCOR1
METTL3	Methyltransferase 3, N6-Adenosine-Methyltransferase Complex Catalytic Subunit	Protein Coding	40	GC14M021498	7.57559	https://www.genecards.org/cgi-bin/carddisp.pl?gene=METTL3
MAPK8	Mitogen-Activated Protein Kinase 8	Protein Coding	47	GC10P048306	7.53572	https://www.genecards.org/cgi-bin/carddisp.pl?gene=MAPK8
SFPQ	Splicing Factor Proline And Glutamine Rich	Protein Coding	42	GC01M035176	7.50597	https://www.genecards.org/cgi-bin/carddisp.pl?gene=SFPQ
KAT2B	Lysine Acetyltransferase 2B	Protein Coding	46	GC03P020043	7.49684	https://www.genecards.org/cgi-bin/carddisp.pl?gene=KAT2B
MAGEL2	MAGE Family Member L2	Protein Coding	36	GC15M023643	7.46402	https://www.genecards.org/cgi-bin/carddisp.pl?gene=MAGEL2
SPSB4	SplA/Ryanodine Receptor Domain And SOCS Box Containing 4	Protein Coding	30	GC03P141051	7.44778	https://www.genecards.org/cgi-bin/carddisp.pl?gene=SPSB4
ID3	Inhibitor Of DNA Binding 3, HLH Protein	Protein Coding	40	GC01M023557	7.40982	https://www.genecards.org/cgi-bin/carddisp.pl?gene=ID3
MTA1	Metastasis Associated 1	Protein Coding	41	GC14P105419	7.30965	https://www.genecards.org/cgi-bin/carddisp.pl?gene=MTA1
PRKCG	Protein Kinase C Gamma	Protein Coding	49	GC19P053879	7.24297	https://www.genecards.org/cgi-bin/carddisp.pl?gene=PRKCG
IMPDH2	Inosine Monophosphate Dehydrogenase 2	Protein Coding	46	GC03M051162	7.23757	https://www.genecards.org/cgi-bin/carddisp.pl?gene=IMPDH2
UBE3A	Ubiquitin Protein Ligase E3A	Protein Coding	45	GC15M025333	7.23356	https://www.genecards.org/cgi-bin/carddisp.pl?gene=UBE3A
CDK5	Cyclin Dependent Kinase 5	Protein Coding	50	GC07M151053	7.19731	https://www.genecards.org/cgi-bin/carddisp.pl?gene=CDK5
HIF1A	Hypoxia Inducible Factor 1 Subunit Alpha	Protein Coding	45	GC14P061695	7.07434	https://www.genecards.org/cgi-bin/carddisp.pl?gene=HIF1A
PHLPP1	PH Domain And Leucine Rich Repeat Protein Phosphatase 1	Protein Coding	37	GC18P062715	7.02583	https://www.genecards.org/cgi-bin/carddisp.pl?gene=PHLPP1
NR0B2	Nuclear Receptor Subfamily 0 Group B Member 2	Protein Coding	41	GC01M027095	6.99715	https://www.genecards.org/cgi-bin/carddisp.pl?gene=NR0B2
ID1	Inhibitor Of DNA Binding 1, HLH Protein	Protein Coding	40	GC20P031605	6.96472	https://www.genecards.org/cgi-bin/carddisp.pl?gene=ID1
HCRT	Hypocretin Neuropeptide Precursor	Protein Coding	39	GC17M042236	6.93781	https://www.genecards.org/cgi-bin/carddisp.pl?gene=HCRT
VIP	Vasoactive Intestinal Peptide	Protein Coding	43	GC06P152750	6.90683	https://www.genecards.org/cgi-bin/carddisp.pl?gene=VIP
SKP1	S-Phase Kinase Associated Protein 1	Protein Coding	41	GC05M134148	6.87359	https://www.genecards.org/cgi-bin/carddisp.pl?gene=SKP1
HNF4A	Hepatocyte Nuclear Factor 4 Alpha	Protein Coding	48	GC20P044355	6.84541	https://www.genecards.org/cgi-bin/carddisp.pl?gene=HNF4A
INS	Insulin	Protein Coding	45	GC11M002159	6.84489	https://www.genecards.org/cgi-bin/carddisp.pl?gene=INS
LEP	Leptin	Protein Coding	45	GC07P128241	6.81951	https://www.genecards.org/cgi-bin/carddisp.pl?gene=LEP
TPTEP2-CSNK1E	TPTEP2-CSNK1E Readthrough	Protein Coding	16	GC22M058899	6.81228	https://www.genecards.org/cgi-bin/carddisp.pl?gene=TPTEP2-CSNK1E
DDB1	Damage Specific DNA Binding Protein 1	Protein Coding	43	GC11M089571	6.76849	https://www.genecards.org/cgi-bin/carddisp.pl?gene=DDB1
KLF10	Kruppel Like Factor 10	Protein Coding	41	GC08M102648	6.60784	https://www.genecards.org/cgi-bin/carddisp.pl?gene=KLF10
KAT5	Lysine Acetyltransferase 5	Protein Coding	46	GC11P065711	6.58225	https://www.genecards.org/cgi-bin/carddisp.pl?gene=KAT5
RBM4B	RNA Binding Motif Protein 4B	Protein Coding	34	GC11M066664	6.54025	https://www.genecards.org/cgi-bin/carddisp.pl?gene=RBM4B
USP9X	Ubiquitin Specific Peptidase 9 X-Linked	Protein Coding	46	GC0XP041085	6.51228	https://www.genecards.org/cgi-bin/carddisp.pl?gene=USP9X
PIWIL2	Piwi Like RNA-Mediated Gene Silencing 2	Protein Coding	36	GC08P022275	6.44799	https://www.genecards.org/cgi-bin/carddisp.pl?gene=PIWIL2
SIRT6	Sirtuin 6	Protein Coding	43	GC19M004174	6.44567	https://www.genecards.org/cgi-bin/carddisp.pl?gene=SIRT6
KLF15	Kruppel Like Factor 15	Protein Coding	40	GC03M126293	6.43962	https://www.genecards.org/cgi-bin/carddisp.pl?gene=KLF15
IL6	Interleukin 6	Protein Coding	47	GC07P022725	6.3254	https://www.genecards.org/cgi-bin/carddisp.pl?gene=IL6
TNF	Tumor Necrosis Factor	Protein Coding	49	GC06P083695	6.31794	https://www.genecards.org/cgi-bin/carddisp.pl?gene=TNF
MAPK10	Mitogen-Activated Protein Kinase 10	Protein Coding	48	GC04M085990	6.27603	https://www.genecards.org/cgi-bin/carddisp.pl?gene=MAPK10
MAPK9	Mitogen-Activated Protein Kinase 9	Protein Coding	46	GC05M180254	6.27603	https://www.genecards.org/cgi-bin/carddisp.pl?gene=MAPK9
SIK1	Salt Inducible Kinase 1	Protein Coding	45	GC21M043414	6.22399	https://www.genecards.org/cgi-bin/carddisp.pl?gene=SIK1
VIPR2	Vasoactive Intestinal Peptide Receptor 2	Protein Coding	42	GC07M159028	6.20759	https://www.genecards.org/cgi-bin/carddisp.pl?gene=VIPR2
HUWE1	HECT, UBA And WWE Domain Containing E3 Ubiquitin Protein Ligase 1	Protein Coding	42	GC0XM053532	6.19324	https://www.genecards.org/cgi-bin/carddisp.pl?gene=HUWE1
ASS1	Argininosuccinate Synthase 1	Protein Coding	46	GC09P130444	6.18758	https://www.genecards.org/cgi-bin/carddisp.pl?gene=ASS1
SIAH2	Siah E3 Ubiquitin Protein Ligase 2	Protein Coding	42	GC03M150741	6.1379	https://www.genecards.org/cgi-bin/carddisp.pl?gene=SIAH2
SLC6A4	Solute Carrier Family 6 Member 4	Protein Coding	46	GC17M030194	6.11872	https://www.genecards.org/cgi-bin/carddisp.pl?gene=SLC6A4
HCRTR2	Hypocretin Receptor 2	Protein Coding	44	GC06P055106	6.10959	https://www.genecards.org/cgi-bin/carddisp.pl?gene=HCRTR2
CRH	Corticotropin Releasing Hormone	Protein Coding	42	GC08M066176	6.08877	https://www.genecards.org/cgi-bin/carddisp.pl?gene=CRH
RXRA	Retinoid X Receptor Alpha	Protein Coding	47	GC09P134317	6.07535	https://www.genecards.org/cgi-bin/carddisp.pl?gene=RXRA
ESR1	Estrogen Receptor 1	Protein Coding	50	GC06P151656	6.06913	https://www.genecards.org/cgi-bin/carddisp.pl?gene=ESR1
USP7	Ubiquitin Specific Peptidase 7	Protein Coding	47	GC16M008892	6.03986	https://www.genecards.org/cgi-bin/carddisp.pl?gene=USP7
GHRL	Ghrelin And Obestatin Prepropeptide	Protein Coding	42	GC03M010285	6.03075	https://www.genecards.org/cgi-bin/carddisp.pl?gene=GHRL
PPARG	Peroxisome Proliferator Activated Receptor Gamma	Protein Coding	50	GC03P012287	6.02633	https://www.genecards.org/cgi-bin/carddisp.pl?gene=PPARG
ATF4	Activating Transcription Factor 4	Protein Coding	44	GC22P039519	6.0062	https://www.genecards.org/cgi-bin/carddisp.pl?gene=ATF4
CSNK1A1	Casein Kinase 1 Alpha 1	Protein Coding	47	GC05M149492	5.9535	https://www.genecards.org/cgi-bin/carddisp.pl?gene=CSNK1A1
MTOR	Mechanistic Target Of Rapamycin Kinase	Protein Coding	51	GC01M011106	5.93159	https://www.genecards.org/cgi-bin/carddisp.pl?gene=MTOR
OPN5	Opsin 5	Protein Coding	35	GC06P083963	5.79064	https://www.genecards.org/cgi-bin/carddisp.pl?gene=OPN5
NDUFA9	NADH:Ubiquinone Oxidoreductase Subunit A9	Protein Coding	42	GC12P004649	5.78744	https://www.genecards.org/cgi-bin/carddisp.pl?gene=NDUFA9
POMC	Proopiomelanocortin	Protein Coding	46	GC02M025160	5.78173	https://www.genecards.org/cgi-bin/carddisp.pl?gene=POMC
CSNK2A2	Casein Kinase 2 Alpha 2	Protein Coding	45	GC16M058157	5.76841	https://www.genecards.org/cgi-bin/carddisp.pl?gene=CSNK2A2
DRD2	Dopamine Receptor D2	Protein Coding	48	GC11M113409	5.7212	https://www.genecards.org/cgi-bin/carddisp.pl?gene=DRD2
MYCBP2	MYC Binding Protein 2	Protein Coding	36	GC13M077044	5.64964	https://www.genecards.org/cgi-bin/carddisp.pl?gene=MYCBP2
ARNT	Aryl Hydrocarbon Receptor Nuclear Translocator	Protein Coding	42	GC01M150809	5.64186	https://www.genecards.org/cgi-bin/carddisp.pl?gene=ARNT
RELB	RELB Proto-Oncogene, NF-KB Subunit	Protein Coding	43	GC19P066884	5.63163	https://www.genecards.org/cgi-bin/carddisp.pl?gene=RELB
NCOA3	Nuclear Receptor Coactivator 3	Protein Coding	45	GC20P047501	5.63105	https://www.genecards.org/cgi-bin/carddisp.pl?gene=NCOA3
KLF9	Kruppel Like Factor 9	Protein Coding	34	GC09M070384	5.61868	https://www.genecards.org/cgi-bin/carddisp.pl?gene=KLF9
NR1H2	Nuclear Receptor Subfamily 1 Group H Member 2	Protein Coding	45	GC19P050329	5.58683	https://www.genecards.org/cgi-bin/carddisp.pl?gene=NR1H2
OGT	O-Linked N-Acetylglucosamine (GlcNAc) Transferase	Protein Coding	43	GC0XP071534	5.56909	https://www.genecards.org/cgi-bin/carddisp.pl?gene=OGT
CDK5R1	Cyclin Dependent Kinase 5 Regulatory Subunit 1	Protein Coding	44	GC17P032486	5.54612	https://www.genecards.org/cgi-bin/carddisp.pl?gene=CDK5R1
HNRNPU	Heterogeneous Nuclear Ribonucleoprotein U	Protein Coding	41	GC01M244844	5.51492	https://www.genecards.org/cgi-bin/carddisp.pl?gene=HNRNPU
MDM2	MDM2 Proto-Oncogene	Protein Coding	51	GC12P068808	5.50985	https://www.genecards.org/cgi-bin/carddisp.pl?gene=MDM2
HDAC1	Histone Deacetylase 1	Protein Coding	47	GC01P032292	5.47333	https://www.genecards.org/cgi-bin/carddisp.pl?gene=HDAC1
DPYD	Dihydropyrimidine Dehydrogenase	Protein Coding	50	GC01M097015	5.46283	https://www.genecards.org/cgi-bin/carddisp.pl?gene=DPYD
PRKCA	Protein Kinase C Alpha	Protein Coding	48	GC17P066302	5.42704	https://www.genecards.org/cgi-bin/carddisp.pl?gene=PRKCA
TARDBP	TAR DNA Binding Protein	Protein Coding	45	GC01P011013	5.41326	https://www.genecards.org/cgi-bin/carddisp.pl?gene=TARDBP
MYC	MYC Proto-Oncogene, BHLH Transcription Factor	Protein Coding	49	GC08P127735	5.36778	https://www.genecards.org/cgi-bin/carddisp.pl?gene=MYC
NMS	Neuromedin S	Protein Coding	33	GC02P100453	5.35479	https://www.genecards.org/cgi-bin/carddisp.pl?gene=NMS
GH1	Growth Hormone 1	Protein Coding	42	GC17M063917	5.3544	https://www.genecards.org/cgi-bin/carddisp.pl?gene=GH1
FBXW11	F-Box And WD Repeat Domain Containing 11	Protein Coding	42	GC05M171861	5.35368	https://www.genecards.org/cgi-bin/carddisp.pl?gene=FBXW11
TEF	TEF Transcription Factor, PAR BZIP Family Member	Protein Coding	37	GC22P041367	5.33629	https://www.genecards.org/cgi-bin/carddisp.pl?gene=TEF
TBL1XR1	TBL1X/Y Related 1	Protein Coding	43	GC03M177019	5.29958	https://www.genecards.org/cgi-bin/carddisp.pl?gene=TBL1XR1
PPP5C	Protein Phosphatase 5 Catalytic Subunit	Protein Coding	43	GC19P066930	5.28772	https://www.genecards.org/cgi-bin/carddisp.pl?gene=PPP5C
PML	PML Nuclear Body Scaffold	Protein Coding	44	GC15P073994	5.28018	https://www.genecards.org/cgi-bin/carddisp.pl?gene=PML
ADIPOQ	Adiponectin, C1Q And Collagen Domain Containing	Protein Coding	44	GC03P186842	5.23929	https://www.genecards.org/cgi-bin/carddisp.pl?gene=ADIPOQ
NGFR	Nerve Growth Factor Receptor	Protein Coding	44	GC17P049495	5.21438	https://www.genecards.org/cgi-bin/carddisp.pl?gene=NGFR
KDM8	Lysine Demethylase 8	Protein Coding	34	GC16P027986	5.11856	https://www.genecards.org/cgi-bin/carddisp.pl?gene=KDM8
AVP	Arginine Vasopressin	Protein Coding	44	GC20M003082	5.10833	https://www.genecards.org/cgi-bin/carddisp.pl?gene=AVP
RPS27A	Ribosomal Protein S27a	Protein Coding	41	GC02P055231	5.10399	https://www.genecards.org/cgi-bin/carddisp.pl?gene=RPS27A
IL1B	Interleukin 1 Beta	Protein Coding	45	GC02M112829	5.09578	https://www.genecards.org/cgi-bin/carddisp.pl?gene=IL1B
TOP1	DNA Topoisomerase I	Protein Coding	47	GC20P041028	5.05821	https://www.genecards.org/cgi-bin/carddisp.pl?gene=TOP1
NR1I3	Nuclear Receptor Subfamily 1 Group I Member 3	Protein Coding	44	GC01M161229	5.03322	https://www.genecards.org/cgi-bin/carddisp.pl?gene=NR1I3
CCAR2	Cell Cycle And Apoptosis Regulator 2	Protein Coding	36	GC08P022604	5.02915	https://www.genecards.org/cgi-bin/carddisp.pl?gene=CCAR2
RARA	Retinoic Acid Receptor Alpha	Protein Coding	47	GC17P040309	5.01812	https://www.genecards.org/cgi-bin/carddisp.pl?gene=RARA
MC3R	Melanocortin 3 Receptor	Protein Coding	41	GC20P056248	4.99476	https://www.genecards.org/cgi-bin/carddisp.pl?gene=MC3R
F7	Coagulation Factor VII	Protein Coding	46	GC13P113105	4.99251	https://www.genecards.org/cgi-bin/carddisp.pl?gene=F7
MAPK1	Mitogen-Activated Protein Kinase 1	Protein Coding	49	GC22M021759	4.9895	https://www.genecards.org/cgi-bin/carddisp.pl?gene=MAPK1
NFE2L2	NFE2 Like BZIP Transcription Factor 2	Protein Coding	48	GC02M177227	4.98483	https://www.genecards.org/cgi-bin/carddisp.pl?gene=NFE2L2
FOS	Fos Proto-Oncogene, AP-1 Transcription Factor Subunit	Protein Coding	49	GC14P075278	4.94646	https://www.genecards.org/cgi-bin/carddisp.pl?gene=FOS
PRKACA	Protein Kinase CAMP-Activated Catalytic Subunit Alpha	Protein Coding	49	GC19M014497	4.89983	https://www.genecards.org/cgi-bin/carddisp.pl?gene=PRKACA
MED1	Mediator Complex Subunit 1	Protein Coding	40	GC17M039404	4.81317	https://www.genecards.org/cgi-bin/carddisp.pl?gene=MED1
TPH1	Tryptophan Hydroxylase 1	Protein Coding	42	GC11M018040	4.76705	https://www.genecards.org/cgi-bin/carddisp.pl?gene=TPH1
IGF1	Insulin Like Growth Factor 1	Protein Coding	46	GC12M102395	4.75638	https://www.genecards.org/cgi-bin/carddisp.pl?gene=IGF1
FBXW7	F-Box And WD Repeat Domain Containing 7	Protein Coding	43	GC04M152321	4.73387	https://www.genecards.org/cgi-bin/carddisp.pl?gene=FBXW7
UBB	Ubiquitin B	Protein Coding	41	GC17P016380	4.54296	https://www.genecards.org/cgi-bin/carddisp.pl?gene=UBB
HTR7	5-Hydroxytryptamine Receptor 7	Protein Coding	45	GC10M090740	4.50902	https://www.genecards.org/cgi-bin/carddisp.pl?gene=HTR7
RELA	RELA Proto-Oncogene, NF-KB Subunit	Protein Coding	49	GC11M065653	4.50322	https://www.genecards.org/cgi-bin/carddisp.pl?gene=RELA
CAVIN3	Caveolae Associated Protein 3	Protein Coding	29	GC11M006564	4.44156	https://www.genecards.org/cgi-bin/carddisp.pl?gene=CAVIN3
SRRD	SRR1 Domain Containing	Protein Coding	31	GC22P026483	4.39068	https://www.genecards.org/cgi-bin/carddisp.pl?gene=SRRD
ALB	Albumin	Protein Coding	48	GC04P073397	4.38769	https://www.genecards.org/cgi-bin/carddisp.pl?gene=ALB
ELF3	E74 Like ETS Transcription Factor 3	Protein Coding	39	GC01P202007	4.36882	https://www.genecards.org/cgi-bin/carddisp.pl?gene=ELF3
ADA	Adenosine Deaminase	Protein Coding	49	GC20M044620	4.36345	https://www.genecards.org/cgi-bin/carddisp.pl?gene=ADA
PRMT5	Protein Arginine Methyltransferase 5	Protein Coding	43	GC14M022920	4.36211	https://www.genecards.org/cgi-bin/carddisp.pl?gene=PRMT5
ASMT	Acetylserotonin O-Methyltransferase	Protein Coding	36	GC0XP001595	4.32305	https://www.genecards.org/cgi-bin/carddisp.pl?gene=ASMT
HMOX1	Heme Oxygenase 1	Protein Coding	49	GC22P035380	4.31997	https://www.genecards.org/cgi-bin/carddisp.pl?gene=HMOX1
NR2F6	Nuclear Receptor Subfamily 2 Group F Member 6	Protein Coding	38	GC19M017231	4.31919	https://www.genecards.org/cgi-bin/carddisp.pl?gene=NR2F6
ESR2	Estrogen Receptor 2	Protein Coding	47	GC14M064084	4.30981	https://www.genecards.org/cgi-bin/carddisp.pl?gene=ESR2
HLF	HLF Transcription Factor, PAR BZIP Family Member	Protein Coding	38	GC17P055264	4.30718	https://www.genecards.org/cgi-bin/carddisp.pl?gene=HLF
NCOA1	Nuclear Receptor Coactivator 1	Protein Coding	44	GC02P024492	4.28133	https://www.genecards.org/cgi-bin/carddisp.pl?gene=NCOA1
PROX1	Prospero Homeobox 1	Protein Coding	42	GC01P213983	4.19842	https://www.genecards.org/cgi-bin/carddisp.pl?gene=PROX1
ACE	Angiotensin I Converting Enzyme	Protein Coding	49	GC17P063477	4.17806	https://www.genecards.org/cgi-bin/carddisp.pl?gene=ACE
REN	Renin	Protein Coding	47	GC01M204154	4.14776	https://www.genecards.org/cgi-bin/carddisp.pl?gene=REN
NUDT12	Nudix Hydrolase 12	Protein Coding	37	GC05M103548	4.14042	https://www.genecards.org/cgi-bin/carddisp.pl?gene=NUDT12
CSNK2B	Casein Kinase 2 Beta	Protein Coding	46	GC06P083698	4.13282	https://www.genecards.org/cgi-bin/carddisp.pl?gene=CSNK2B
SP1	Sp1 Transcription Factor	Protein Coding	44	GC12P053380	4.09964	https://www.genecards.org/cgi-bin/carddisp.pl?gene=SP1
PPP2CB	Protein Phosphatase 2 Catalytic Subunit Beta	Protein Coding	44	GC08M030762	4.06917	https://www.genecards.org/cgi-bin/carddisp.pl?gene=PPP2CB
PSPC1	Paraspeckle Component 1	Protein Coding	34	GC13M020462	4.02342	https://www.genecards.org/cgi-bin/carddisp.pl?gene=PSPC1
CARM1	Coactivator Associated Arginine Methyltransferase 1	Protein Coding	45	GC19P010871	4.01209	https://www.genecards.org/cgi-bin/carddisp.pl?gene=CARM1
DNM1L	Dynamin 1 Like	Protein Coding	46	GC12P032679	4.00464	https://www.genecards.org/cgi-bin/carddisp.pl?gene=DNM1L
HSP90AA1	Heat Shock Protein 90 Alpha Family Class A Member 1	Protein Coding	46	GC14M102080	3.99146	https://www.genecards.org/cgi-bin/carddisp.pl?gene=HSP90AA1
CDK1	Cyclin Dependent Kinase 1	Protein Coding	44	GC10P060772	3.9678	https://www.genecards.org/cgi-bin/carddisp.pl?gene=CDK1
CUL4A	Cullin 4A	Protein Coding	41	GC13P113208	3.95093	https://www.genecards.org/cgi-bin/carddisp.pl?gene=CUL4A
DTL	Denticleless E3 Ubiquitin Protein Ligase Homolog	Protein Coding	38	GC01P212035	3.95093	https://www.genecards.org/cgi-bin/carddisp.pl?gene=DTL
EGR1	Early Growth Response 1	Protein Coding	42	GC05P138465	3.93757	https://www.genecards.org/cgi-bin/carddisp.pl?gene=EGR1
SMARCD3	SWI/SNF Related, Matrix Associated, Actin Dependent Regulator Of Chromatin, Subfamily D, Member 3	Protein Coding	39	GC07M151238	3.90579	https://www.genecards.org/cgi-bin/carddisp.pl?gene=SMARCD3
HTR1A	5-Hydroxytryptamine Receptor 1A	Protein Coding	45	GC05M063960	3.85853	https://www.genecards.org/cgi-bin/carddisp.pl?gene=HTR1A
HNRNPD	Heterogeneous Nuclear Ribonucleoprotein D	Protein Coding	41	GC04M082352	3.84	https://www.genecards.org/cgi-bin/carddisp.pl?gene=HNRNPD
VEGFA	Vascular Endothelial Growth Factor A	Protein Coding	46	GC06P043770	3.81365	https://www.genecards.org/cgi-bin/carddisp.pl?gene=VEGFA
NCOA6	Nuclear Receptor Coactivator 6	Protein Coding	38	GC20M034873	3.79636	https://www.genecards.org/cgi-bin/carddisp.pl?gene=NCOA6
NR3C2	Nuclear Receptor Subfamily 3 Group C Member 2	Protein Coding	45	GC04M148078	3.79513	https://www.genecards.org/cgi-bin/carddisp.pl?gene=NR3C2
KPNB1	Karyopherin Subunit Beta 1	Protein Coding	42	GC17P047649	3.78499	https://www.genecards.org/cgi-bin/carddisp.pl?gene=KPNB1
DCLK1	Doublecortin Like Kinase 1	Protein Coding	44	GC13M035768	3.7803	https://www.genecards.org/cgi-bin/carddisp.pl?gene=DCLK1
GNRH1	Gonadotropin Releasing Hormone 1	Protein Coding	39	GC08M025419	3.77549	https://www.genecards.org/cgi-bin/carddisp.pl?gene=GNRH1
NKX2-1	NK2 Homeobox 1	Protein Coding	44	GC14M036516	3.76479	https://www.genecards.org/cgi-bin/carddisp.pl?gene=NKX2-1
GCG	Glucagon	Protein Coding	40	GC02M162142	3.73946	https://www.genecards.org/cgi-bin/carddisp.pl?gene=GCG
SUMO3	Small Ubiquitin Like Modifier 3	Protein Coding	39	GC21M044805	3.72545	https://www.genecards.org/cgi-bin/carddisp.pl?gene=SUMO3
GPR176	G Protein-Coupled Receptor 176	Protein Coding	34	GC15M039799	3.71779	https://www.genecards.org/cgi-bin/carddisp.pl?gene=GPR176
PSMC4	Proteasome 26S Subunit, ATPase 4	Protein Coding	40	GC19P066660	3.71429	https://www.genecards.org/cgi-bin/carddisp.pl?gene=PSMC4
ATF2	Activating Transcription Factor 2	Protein Coding	44	GC02M175072	3.68858	https://www.genecards.org/cgi-bin/carddisp.pl?gene=ATF2
APP	Amyloid Beta Precursor Protein	Protein Coding	49	GC21M025880	3.67426	https://www.genecards.org/cgi-bin/carddisp.pl?gene=APP
FDFT1	Farnesyl-Diphosphate Farnesyltransferase 1	Protein Coding	43	GC08P011795	3.65716	https://www.genecards.org/cgi-bin/carddisp.pl?gene=FDFT1
PDE6B	Phosphodiesterase 6B	Protein Coding	45	GC04P000799	3.64102	https://www.genecards.org/cgi-bin/carddisp.pl?gene=PDE6B
MYBBP1A	MYB Binding Protein 1a	Protein Coding	39	GC17M004538	3.59964	https://www.genecards.org/cgi-bin/carddisp.pl?gene=MYBBP1A
CSNK1A1L	Casein Kinase 1 Alpha 1 Like	Protein Coding	34	GC13M037103	3.59192	https://www.genecards.org/cgi-bin/carddisp.pl?gene=CSNK1A1L
ACADS	Acyl-CoA Dehydrogenase Short Chain	Protein Coding	44	GC12P126187	3.5697	https://www.genecards.org/cgi-bin/carddisp.pl?gene=ACADS
CLTC	Clathrin Heavy Chain	Protein Coding	45	GC17P059619	3.55832	https://www.genecards.org/cgi-bin/carddisp.pl?gene=CLTC
PLCB4	Phospholipase C Beta 4	Protein Coding	45	GC20P009024	3.55631	https://www.genecards.org/cgi-bin/carddisp.pl?gene=PLCB4
GLO1	Glyoxalase I	Protein Coding	44	GC06M066123	3.55631	https://www.genecards.org/cgi-bin/carddisp.pl?gene=GLO1
TIPIN	TIMELESS Interacting Protein	Protein Coding	37	GC15M066336	3.5393	https://www.genecards.org/cgi-bin/carddisp.pl?gene=TIPIN
PPP2R1B	Protein Phosphatase 2 Scaffold Subunit Abeta	Protein Coding	45	GC11M111695	3.52873	https://www.genecards.org/cgi-bin/carddisp.pl?gene=PPP2R1B
PRKDC	Protein Kinase, DNA-Activated, Catalytic Subunit	Protein Coding	48	GC08M047773	3.52637	https://www.genecards.org/cgi-bin/carddisp.pl?gene=PRKDC
PRNP	Prion Protein	Protein Coding	45	GC20P004686	3.47077	https://www.genecards.org/cgi-bin/carddisp.pl?gene=PRNP
SREBF1	Sterol Regulatory Element Binding Transcription Factor 1	Protein Coding	44	GC17M017810	3.43242	https://www.genecards.org/cgi-bin/carddisp.pl?gene=SREBF1
ENOX2	Ecto-NOX Disulfide-Thiol Exchanger 2	Protein Coding	37	GC0XM130623	3.39522	https://www.genecards.org/cgi-bin/carddisp.pl?gene=ENOX2
SLC41A1	Solute Carrier Family 41 Member 1	Protein Coding	40	GC01M205789	3.38056	https://www.genecards.org/cgi-bin/carddisp.pl?gene=SLC41A1
TBL1X	Transducin Beta Like 1 X-Linked	Protein Coding	36	GC0XP009463	3.37429	https://www.genecards.org/cgi-bin/carddisp.pl?gene=TBL1X
GRP	Gastrin Releasing Peptide	Protein Coding	39	GC18P059220	3.37275	https://www.genecards.org/cgi-bin/carddisp.pl?gene=GRP
PPAT	Phosphoribosyl Pyrophosphate Amidotransferase	Protein Coding	43	GC04M056393	3.36938	https://www.genecards.org/cgi-bin/carddisp.pl?gene=PPAT
XPO1	Exportin 1	Protein Coding	46	GC02M061445	3.35904	https://www.genecards.org/cgi-bin/carddisp.pl?gene=XPO1
SPR	Sepiapterin Reductase	Protein Coding	49	GC02P072850	3.34589	https://www.genecards.org/cgi-bin/carddisp.pl?gene=SPR
HAT1	Histone Acetyltransferase 1	Protein Coding	42	GC02P171922	3.33983	https://www.genecards.org/cgi-bin/carddisp.pl?gene=HAT1
RACK1	Receptor For Activated C Kinase 1	Protein Coding	35	GC05M181795	3.33954	https://www.genecards.org/cgi-bin/carddisp.pl?gene=RACK1
TGS1	Trimethylguanosine Synthase 1	Protein Coding	38	GC08P055773	3.31682	https://www.genecards.org/cgi-bin/carddisp.pl?gene=TGS1
CHD9	Chromodomain Helicase DNA Binding Protein 9	Protein Coding	37	GC16P053041	3.31682	https://www.genecards.org/cgi-bin/carddisp.pl?gene=CHD9
HELZ2	Helicase With Zinc Finger 2	Protein Coding	34	GC20M063558	3.31682	https://www.genecards.org/cgi-bin/carddisp.pl?gene=HELZ2
RASD1	Ras Related Dexamethasone Induced 1	Protein Coding	38	GC17M017494	3.31444	https://www.genecards.org/cgi-bin/carddisp.pl?gene=RASD1
KITLG	KIT Ligand	Protein Coding	43	GC12M088492	3.31086	https://www.genecards.org/cgi-bin/carddisp.pl?gene=KITLG
HBB	Hemoglobin Subunit Beta	Protein Coding	44	GC11M006446	3.28341	https://www.genecards.org/cgi-bin/carddisp.pl?gene=HBB
EPAS1	Endothelial PAS Domain Protein 1	Protein Coding	48	GC02P046293	3.27166	https://www.genecards.org/cgi-bin/carddisp.pl?gene=EPAS1
NFKB2	Nuclear Factor Kappa B Subunit 2	Protein Coding	49	GC10P102394	3.27153	https://www.genecards.org/cgi-bin/carddisp.pl?gene=NFKB2
LRPPRC	Leucine Rich Pentatricopeptide Repeat Containing	Protein Coding	42	GC02M043886	3.26854	https://www.genecards.org/cgi-bin/carddisp.pl?gene=LRPPRC
HSPA8	Heat Shock Protein Family A (Hsp70) Member 8	Protein Coding	46	GC11M123057	3.24384	https://www.genecards.org/cgi-bin/carddisp.pl?gene=HSPA8
DNAJA1	DnaJ Heat Shock Protein Family (Hsp40) Member A1	Protein Coding	40	GC09P033025	3.24384	https://www.genecards.org/cgi-bin/carddisp.pl?gene=DNAJA1
MAGED1	MAGE Family Member D1	Protein Coding	40	GC0XP051803	3.24099	https://www.genecards.org/cgi-bin/carddisp.pl?gene=MAGED1
WDR5	WD Repeat Domain 5	Protein Coding	42	GC09P134135	3.23204	https://www.genecards.org/cgi-bin/carddisp.pl?gene=WDR5
PRKAR1A	Protein Kinase CAMP-Dependent Type I Regulatory Subunit Alpha	Protein Coding	49	GC17P069076	3.21867	https://www.genecards.org/cgi-bin/carddisp.pl?gene=PRKAR1A
CEBPA	CCAAT Enhancer Binding Protein Alpha	Protein Coding	45	GC19M033299	3.21067	https://www.genecards.org/cgi-bin/carddisp.pl?gene=CEBPA
BDNF	Brain Derived Neurotrophic Factor	Protein Coding	46	GC11M027654	3.2074	https://www.genecards.org/cgi-bin/carddisp.pl?gene=BDNF
ATOH7	Atonal BHLH Transcription Factor 7	Protein Coding	38	GC10M068230	3.17135	https://www.genecards.org/cgi-bin/carddisp.pl?gene=ATOH7
APOA1	Apolipoprotein A1	Protein Coding	46	GC11M116835	3.16879	https://www.genecards.org/cgi-bin/carddisp.pl?gene=APOA1
VCP	Valosin Containing Protein	Protein Coding	48	GC09M035056	3.1677	https://www.genecards.org/cgi-bin/carddisp.pl?gene=VCP
FASN	Fatty Acid Synthase	Protein Coding	47	GC17M082078	3.1677	https://www.genecards.org/cgi-bin/carddisp.pl?gene=FASN
YWHAE	Tyrosine 3-Monooxygenase/Tryptophan 5-Monooxygenase Activation Protein Epsilon	Protein Coding	47	GC17M003080	3.1677	https://www.genecards.org/cgi-bin/carddisp.pl?gene=YWHAE
PAICS	Phosphoribosylaminoimidazole Carboxylase And Phosphoribosylaminoimidazolesuccinocarboxamide Synthase	Protein Coding	41	GC04P056410	3.1677	https://www.genecards.org/cgi-bin/carddisp.pl?gene=PAICS
SIN3A	SIN3 Transcription Regulator Family Member A	Protein Coding	44	GC15M075369	3.1519	https://www.genecards.org/cgi-bin/carddisp.pl?gene=SIN3A
GFPT1	Glutamine--Fructose-6-Phosphate Transaminase 1	Protein Coding	44	GC02M069283	3.14414	https://www.genecards.org/cgi-bin/carddisp.pl?gene=GFPT1
GNB3	G Protein Subunit Beta 3	Protein Coding	45	GC12P006839	3.12421	https://www.genecards.org/cgi-bin/carddisp.pl?gene=GNB3
DRD4	Dopamine Receptor D4	Protein Coding	45	GC11P001768	3.11789	https://www.genecards.org/cgi-bin/carddisp.pl?gene=DRD4
APOB	Apolipoprotein B	Protein Coding	45	GC02M020956	3.11494	https://www.genecards.org/cgi-bin/carddisp.pl?gene=APOB
MATR3	Matrin 3	Protein Coding	41	GC05P139274	3.11228	https://www.genecards.org/cgi-bin/carddisp.pl?gene=MATR3
YTHDF2	YTH N6-Methyladenosine RNA Binding Protein 2	Protein Coding	37	GC01P028800	3.10879	https://www.genecards.org/cgi-bin/carddisp.pl?gene=YTHDF2
ADORA1	Adenosine A1 Receptor	Protein Coding	45	GC01P203090	3.10856	https://www.genecards.org/cgi-bin/carddisp.pl?gene=ADORA1
GPR50	G Protein-Coupled Receptor 50	Protein Coding	40	GC0XP151176	3.0942	https://www.genecards.org/cgi-bin/carddisp.pl?gene=GPR50
EXOC1	Exocyst Complex Component 1	Protein Coding	34	GC04P055853	3.08815	https://www.genecards.org/cgi-bin/carddisp.pl?gene=EXOC1
YWHAZ	Tyrosine 3-Monooxygenase/Tryptophan 5-Monooxygenase Activation Protein Zeta	Protein Coding	45	GC08M100917	3.07384	https://www.genecards.org/cgi-bin/carddisp.pl?gene=YWHAZ
CALB1	Calbindin 1	Protein Coding	41	GC08M090058	3.06097	https://www.genecards.org/cgi-bin/carddisp.pl?gene=CALB1
TXN	Thioredoxin	Protein Coding	44	GC09M110243	3.0307	https://www.genecards.org/cgi-bin/carddisp.pl?gene=TXN
PLAT	Plasminogen Activator, Tissue Type	Protein Coding	48	GC08M042174	3.01725	https://www.genecards.org/cgi-bin/carddisp.pl?gene=PLAT
MEF2C	Myocyte Enhancer Factor 2C	Protein Coding	46	GC05M088718	3.01651	https://www.genecards.org/cgi-bin/carddisp.pl?gene=MEF2C
ADCY10	Adenylate Cyclase 10	Protein Coding	43	GC01M167809	3.0115	https://www.genecards.org/cgi-bin/carddisp.pl?gene=ADCY10
HERC2	HECT And RLD Domain Containing E3 Ubiquitin Protein Ligase 2	Protein Coding	44	GC15M028111	2.99669	https://www.genecards.org/cgi-bin/carddisp.pl?gene=HERC2
CHEK1	Checkpoint Kinase 1	Protein Coding	48	GC11P125625	2.99566	https://www.genecards.org/cgi-bin/carddisp.pl?gene=CHEK1
SUMO1	Small Ubiquitin Like Modifier 1	Protein Coding	44	GC02M202206	2.99453	https://www.genecards.org/cgi-bin/carddisp.pl?gene=SUMO1
EDN1	Endothelin 1	Protein Coding	46	GC06P012256	2.9932	https://www.genecards.org/cgi-bin/carddisp.pl?gene=EDN1
EIF2AK3	Eukaryotic Translation Initiation Factor 2 Alpha Kinase 3	Protein Coding	46	GC02M088556	2.9642	https://www.genecards.org/cgi-bin/carddisp.pl?gene=EIF2AK3
CAMK2G	Calcium/Calmodulin Dependent Protein Kinase II Gamma	Protein Coding	46	GC10M073812	2.95534	https://www.genecards.org/cgi-bin/carddisp.pl?gene=CAMK2G
RPSA	Ribosomal Protein SA	Protein Coding	44	GC03P039406	2.95229	https://www.genecards.org/cgi-bin/carddisp.pl?gene=RPSA
EEF2	Eukaryotic Translation Elongation Factor 2	Protein Coding	47	GC19M003976	2.944	https://www.genecards.org/cgi-bin/carddisp.pl?gene=EEF2
CPNE8	Copine 8	Protein Coding	35	GC12M038646	2.94333	https://www.genecards.org/cgi-bin/carddisp.pl?gene=CPNE8
FLNA	Filamin A	Protein Coding	46	GC0XM154348	2.94248	https://www.genecards.org/cgi-bin/carddisp.pl?gene=FLNA
MCM3	Minichromosome Maintenance Complex Component 3	Protein Coding	44	GC06M052264	2.92424	https://www.genecards.org/cgi-bin/carddisp.pl?gene=MCM3
CCT2	Chaperonin Containing TCP1 Subunit 2	Protein Coding	40	GC12P069585	2.92424	https://www.genecards.org/cgi-bin/carddisp.pl?gene=CCT2
CCT8	Chaperonin Containing TCP1 Subunit 8	Protein Coding	39	GC21M029055	2.92424	https://www.genecards.org/cgi-bin/carddisp.pl?gene=CCT8
HNRNPA3	Heterogeneous Nuclear Ribonucleoprotein A3	Protein Coding	38	GC02P177212	2.92424	https://www.genecards.org/cgi-bin/carddisp.pl?gene=HNRNPA3
HNRNPH2	Heterogeneous Nuclear Ribonucleoprotein H2	Protein Coding	37	GC0XP101408	2.92424	https://www.genecards.org/cgi-bin/carddisp.pl?gene=HNRNPH2
CKAP4	Cytoskeleton Associated Protein 4	Protein Coding	36	GC12M106237	2.92424	https://www.genecards.org/cgi-bin/carddisp.pl?gene=CKAP4
IGFBP1	Insulin Like Growth Factor Binding Protein 1	Protein Coding	41	GC07P047770	2.8894	https://www.genecards.org/cgi-bin/carddisp.pl?gene=IGFBP1
CSNK1G2	Casein Kinase 1 Gamma 2	Protein Coding	44	GC19P001941	2.88185	https://www.genecards.org/cgi-bin/carddisp.pl?gene=CSNK1G2
UBA52	Ubiquitin A-52 Residue Ribosomal Protein Fusion Product 1	Protein Coding	40	GC19P018563	2.86749	https://www.genecards.org/cgi-bin/carddisp.pl?gene=UBA52
HNRNPA1	Heterogeneous Nuclear Ribonucleoprotein A1	Protein Coding	44	GC12P054280	2.86289	https://www.genecards.org/cgi-bin/carddisp.pl?gene=HNRNPA1
G6PD	Glucose-6-Phosphate Dehydrogenase	Protein Coding	48	GC0XM154551	2.85367	https://www.genecards.org/cgi-bin/carddisp.pl?gene=G6PD
PPP2R1A	Protein Phosphatase 2 Scaffold Subunit Aalpha	Protein Coding	45	GC19P067249	2.85056	https://www.genecards.org/cgi-bin/carddisp.pl?gene=PPP2R1A
CCK	Cholecystokinin	Protein Coding	41	GC03M042274	2.84677	https://www.genecards.org/cgi-bin/carddisp.pl?gene=CCK
SENP1	SUMO Specific Peptidase 1	Protein Coding	42	GC12M048042	2.82318	https://www.genecards.org/cgi-bin/carddisp.pl?gene=SENP1
PPARD	Peroxisome Proliferator Activated Receptor Delta	Protein Coding	45	GC06P083822	2.81284	https://www.genecards.org/cgi-bin/carddisp.pl?gene=PPARD
TRIM28	Tripartite Motif Containing 28	Protein Coding	41	GC19P058544	2.80362	https://www.genecards.org/cgi-bin/carddisp.pl?gene=TRIM28
CTNNB1	Catenin Beta 1	Protein Coding	50	GC03P041236	2.80028	https://www.genecards.org/cgi-bin/carddisp.pl?gene=CTNNB1
PIWIL1	Piwi Like RNA-Mediated Gene Silencing 1	Protein Coding	40	GC12P130337	2.79798	https://www.genecards.org/cgi-bin/carddisp.pl?gene=PIWIL1
NPY5R	Neuropeptide Y Receptor Y5	Protein Coding	41	GC04P163343	2.79597	https://www.genecards.org/cgi-bin/carddisp.pl?gene=NPY5R
EGR3	Early Growth Response 3	Protein Coding	39	GC08M022687	2.79051	https://www.genecards.org/cgi-bin/carddisp.pl?gene=EGR3
CACUL1	CDK2 Associated Cullin Domain 1	Protein Coding	31	GC10M118674	2.78896	https://www.genecards.org/cgi-bin/carddisp.pl?gene=CACUL1
FBXL15	F-Box And Leucine Rich Repeat Protein 15	Protein Coding	32	GC10P102419	2.78293	https://www.genecards.org/cgi-bin/carddisp.pl?gene=FBXL15
RPS6	Ribosomal Protein S6	Protein Coding	41	GC09M019375	2.76592	https://www.genecards.org/cgi-bin/carddisp.pl?gene=RPS6
CD36	CD36 Molecule	Protein Coding	46	GC07P080369	2.76551	https://www.genecards.org/cgi-bin/carddisp.pl?gene=CD36
PSMD2	Proteasome 26S Subunit Ubiquitin Receptor, Non-ATPase 2	Protein Coding	42	GC03P184298	2.76309	https://www.genecards.org/cgi-bin/carddisp.pl?gene=PSMD2
CPT1A	Carnitine Palmitoyltransferase 1A	Protein Coding	46	GC11M068754	2.76119	https://www.genecards.org/cgi-bin/carddisp.pl?gene=CPT1A
UBC	Ubiquitin C	Protein Coding	41	GC12M124911	2.76119	https://www.genecards.org/cgi-bin/carddisp.pl?gene=UBC
NTS	Neurotensin	Protein Coding	40	GC12P085876	2.75804	https://www.genecards.org/cgi-bin/carddisp.pl?gene=NTS
PSMC3	Proteasome 26S Subunit, ATPase 3	Protein Coding	42	GC11M089365	2.74222	https://www.genecards.org/cgi-bin/carddisp.pl?gene=PSMC3
PSMC5	Proteasome 26S Subunit, ATPase 5	Protein Coding	41	GC17P063827	2.74222	https://www.genecards.org/cgi-bin/carddisp.pl?gene=PSMC5
PSMD3	Proteasome 26S Subunit, Non-ATPase 3	Protein Coding	41	GC17P039980	2.74222	https://www.genecards.org/cgi-bin/carddisp.pl?gene=PSMD3
PSMD11	Proteasome 26S Subunit, Non-ATPase 11	Protein Coding	40	GC17P032444	2.74222	https://www.genecards.org/cgi-bin/carddisp.pl?gene=PSMD11
PSMC6	Proteasome 26S Subunit, ATPase 6	Protein Coding	39	GC14P052707	2.74222	https://www.genecards.org/cgi-bin/carddisp.pl?gene=PSMC6
PSMD1	Proteasome 26S Subunit, Non-ATPase 1	Protein Coding	38	GC02P231056	2.74222	https://www.genecards.org/cgi-bin/carddisp.pl?gene=PSMD1
PSEN1	Presenilin 1	Protein Coding	50	GC14P073136	2.72527	https://www.genecards.org/cgi-bin/carddisp.pl?gene=PSEN1
SYNCRIP	Synaptotagmin Binding Cytoplasmic RNA Interacting Protein	Protein Coding	39	GC06M085607	2.69606	https://www.genecards.org/cgi-bin/carddisp.pl?gene=SYNCRIP
PDZD3	PDZ Domain Containing 3	Protein Coding	34	GC11P120141	2.6936	https://www.genecards.org/cgi-bin/carddisp.pl?gene=PDZD3
AVPR1A	Arginine Vasopressin Receptor 1A	Protein Coding	45	GC12M063142	2.69082	https://www.genecards.org/cgi-bin/carddisp.pl?gene=AVPR1A
MAX	MYC Associated Factor X	Protein Coding	45	GC14M065100	2.68965	https://www.genecards.org/cgi-bin/carddisp.pl?gene=MAX
MEF2D	Myocyte Enhancer Factor 2D	Protein Coding	44	GC01M156463	2.68381	https://www.genecards.org/cgi-bin/carddisp.pl?gene=MEF2D
CRTC2	CREB Regulated Transcription Coactivator 2	Protein Coding	40	GC01M153947	2.68381	https://www.genecards.org/cgi-bin/carddisp.pl?gene=CRTC2
CRTC3	CREB Regulated Transcription Coactivator 3	Protein Coding	38	GC15P090529	2.68381	https://www.genecards.org/cgi-bin/carddisp.pl?gene=CRTC3
TDRKH	Tudor And KH Domain Containing	Protein Coding	38	GC01M152176	2.67333	https://www.genecards.org/cgi-bin/carddisp.pl?gene=TDRKH
RGS16	Regulator Of G Protein Signaling 16	Protein Coding	39	GC01M182598	2.66889	https://www.genecards.org/cgi-bin/carddisp.pl?gene=RGS16
GNAQ	G Protein Subunit Alpha Q	Protein Coding	48	GC09M077716	2.66648	https://www.genecards.org/cgi-bin/carddisp.pl?gene=GNAQ
TH	Tyrosine Hydroxylase	Protein Coding	49	GC11M002163	2.65388	https://www.genecards.org/cgi-bin/carddisp.pl?gene=TH
H2BC11	H2B Clustered Histone 11	Protein Coding	26	GC06M065639	2.64674	https://www.genecards.org/cgi-bin/carddisp.pl?gene=H2BC11
SUV39H1	SUV39H1 Histone Lysine Methyltransferase	Protein Coding	42	GC0XP050713	2.64094	https://www.genecards.org/cgi-bin/carddisp.pl?gene=SUV39H1
PRMT1	Protein Arginine Methyltransferase 1	Protein Coding	46	GC19P049675	2.63939	https://www.genecards.org/cgi-bin/carddisp.pl?gene=PRMT1
RPS19	Ribosomal Protein S19	Protein Coding	47	GC19P066764	2.62571	https://www.genecards.org/cgi-bin/carddisp.pl?gene=RPS19
HMGA1	High Mobility Group AT-Hook 1	Protein Coding	44	GC06P083808	2.62571	https://www.genecards.org/cgi-bin/carddisp.pl?gene=HMGA1
RPL36	Ribosomal Protein L36	Protein Coding	38	GC19P005674	2.62571	https://www.genecards.org/cgi-bin/carddisp.pl?gene=RPL36
RPL39	Ribosomal Protein L39	Protein Coding	33	GC0XM119786	2.62571	https://www.genecards.org/cgi-bin/carddisp.pl?gene=RPL39
APOE	Apolipoprotein E	Protein Coding	48	GC19P066879	2.62426	https://www.genecards.org/cgi-bin/carddisp.pl?gene=APOE
KAT8	Lysine Acetyltransferase 8	Protein Coding	41	GC16P041119	2.60927	https://www.genecards.org/cgi-bin/carddisp.pl?gene=KAT8
ADRB1	Adrenoceptor Beta 1	Protein Coding	46	GC10P114044	2.6082	https://www.genecards.org/cgi-bin/carddisp.pl?gene=ADRB1
CBX3	Chromobox 3	Protein Coding	40	GC07P026201	2.60795	https://www.genecards.org/cgi-bin/carddisp.pl?gene=CBX3
GPI	Glucose-6-Phosphate Isomerase	Protein Coding	46	GC19P034359	2.59682	https://www.genecards.org/cgi-bin/carddisp.pl?gene=GPI
LEPR	Leptin Receptor	Protein Coding	48	GC01P065421	2.5863	https://www.genecards.org/cgi-bin/carddisp.pl?gene=LEPR
LOC102724428	Salt Inducible Kinase 1B (Putative)	Protein Coding	9	GC21P006111	2.58297	https://www.genecards.org/cgi-bin/carddisp.pl?gene=LOC102724428
PSME2	Proteasome Activator Subunit 2	Protein Coding	39	GC14M024143	2.58241	https://www.genecards.org/cgi-bin/carddisp.pl?gene=PSME2
METTL14	Methyltransferase 14, N6-Adenosine-Methyltransferase Subunit	Protein Coding	37	GC04P118685	2.57921	https://www.genecards.org/cgi-bin/carddisp.pl?gene=METTL14
COPS2	COP9 Signalosome Subunit 2	Protein Coding	38	GC15M049106	2.57061	https://www.genecards.org/cgi-bin/carddisp.pl?gene=COPS2
MAPK14	Mitogen-Activated Protein Kinase 14	Protein Coding	49	GC06P083841	2.56873	https://www.genecards.org/cgi-bin/carddisp.pl?gene=MAPK14
CS	Citrate Synthase	Protein Coding	43	GC12M056271	2.56515	https://www.genecards.org/cgi-bin/carddisp.pl?gene=CS
PPP2R5D	Protein Phosphatase 2 Regulatory Subunit B'Delta	Protein Coding	44	GC06P083918	2.5625	https://www.genecards.org/cgi-bin/carddisp.pl?gene=PPP2R5D
HSPA5	Heat Shock Protein Family A (Hsp70) Member 5	Protein Coding	46	GC09M125234	2.55046	https://www.genecards.org/cgi-bin/carddisp.pl?gene=HSPA5
ZPBP2	Zona Pellucida Binding Protein 2	Protein Coding	34	GC17P055526	2.54922	https://www.genecards.org/cgi-bin/carddisp.pl?gene=ZPBP2
ADORA2A	Adenosine A2a Receptor	Protein Coding	44	GC22P024417	2.54681	https://www.genecards.org/cgi-bin/carddisp.pl?gene=ADORA2A
P4HB	Prolyl 4-Hydroxylase Subunit Beta	Protein Coding	46	GC17M081843	2.5459	https://www.genecards.org/cgi-bin/carddisp.pl?gene=P4HB
ALDOA	Aldolase, Fructose-Bisphosphate A	Protein Coding	46	GC16P030064	2.54573	https://www.genecards.org/cgi-bin/carddisp.pl?gene=ALDOA
TLN1	Talin 1	Protein Coding	40	GC09M035696	2.54573	https://www.genecards.org/cgi-bin/carddisp.pl?gene=TLN1
PDIA6	Protein Disulfide Isomerase Family A Member 6	Protein Coding	38	GC02M010784	2.54573	https://www.genecards.org/cgi-bin/carddisp.pl?gene=PDIA6
HSPA1A	Heat Shock Protein Family A (Hsp70) Member 1A	Protein Coding	44	GC06P083713	2.54524	https://www.genecards.org/cgi-bin/carddisp.pl?gene=HSPA1A
FOXO1	Forkhead Box O1	Protein Coding	47	GC13M040555	2.54395	https://www.genecards.org/cgi-bin/carddisp.pl?gene=FOXO1
NCL	Nucleolin	Protein Coding	41	GC02M231453	2.5361	https://www.genecards.org/cgi-bin/carddisp.pl?gene=NCL
SST	Somatostatin	Protein Coding	40	GC03M187668	2.53353	https://www.genecards.org/cgi-bin/carddisp.pl?gene=SST
CCL2	C-C Motif Chemokine Ligand 2	Protein Coding	46	GC17P034255	2.52987	https://www.genecards.org/cgi-bin/carddisp.pl?gene=CCL2
HK1	Hexokinase 1	Protein Coding	48	GC10P069269	2.52487	https://www.genecards.org/cgi-bin/carddisp.pl?gene=HK1
LMNA	Lamin A/C	Protein Coding	48	GC01P156082	2.52487	https://www.genecards.org/cgi-bin/carddisp.pl?gene=LMNA
PRKD1	Protein Kinase D1	Protein Coding	48	GC14M029576	2.52487	https://www.genecards.org/cgi-bin/carddisp.pl?gene=PRKD1
PGK1	Phosphoglycerate Kinase 1	Protein Coding	47	GC0XP077994	2.52487	https://www.genecards.org/cgi-bin/carddisp.pl?gene=PGK1
ACACA	Acetyl-CoA Carboxylase Alpha	Protein Coding	46	GC17M037084	2.52487	https://www.genecards.org/cgi-bin/carddisp.pl?gene=ACACA
MDH2	Malate Dehydrogenase 2	Protein Coding	46	GC07P076048	2.52487	https://www.genecards.org/cgi-bin/carddisp.pl?gene=MDH2
ENO1	Enolase 1	Protein Coding	45	GC01M008861	2.52487	https://www.genecards.org/cgi-bin/carddisp.pl?gene=ENO1
HADHA	Hydroxyacyl-CoA Dehydrogenase Trifunctional Multienzyme Complex Subunit Alpha	Protein Coding	45	GC02M026190	2.52487	https://www.genecards.org/cgi-bin/carddisp.pl?gene=HADHA
HSP90B1	Heat Shock Protein 90 Beta Family Member 1	Protein Coding	45	GC12P103930	2.52487	https://www.genecards.org/cgi-bin/carddisp.pl?gene=HSP90B1
NME2	NME/NM23 Nucleoside Diphosphate Kinase 2	Protein Coding	45	GC17P051165	2.52487	https://www.genecards.org/cgi-bin/carddisp.pl?gene=NME2
PCCA	Propionyl-CoA Carboxylase Subunit Alpha	Protein Coding	45	GC13P100089	2.52487	https://www.genecards.org/cgi-bin/carddisp.pl?gene=PCCA
PCCB	Propionyl-CoA Carboxylase Subunit Beta	Protein Coding	45	GC03P136250	2.52487	https://www.genecards.org/cgi-bin/carddisp.pl?gene=PCCB
VDAC1	Voltage Dependent Anion Channel 1	Protein Coding	45	GC05M133975	2.52487	https://www.genecards.org/cgi-bin/carddisp.pl?gene=VDAC1
CYB5R3	Cytochrome B5 Reductase 3	Protein Coding	44	GC22M057611	2.52487	https://www.genecards.org/cgi-bin/carddisp.pl?gene=CYB5R3
HNRNPA2B1	Heterogeneous Nuclear Ribonucleoprotein A2/B1	Protein Coding	44	GC07M026174	2.52487	https://www.genecards.org/cgi-bin/carddisp.pl?gene=HNRNPA2B1
HSD17B10	Hydroxysteroid 17-Beta Dehydrogenase 10	Protein Coding	44	GC0XM053431	2.52487	https://www.genecards.org/cgi-bin/carddisp.pl?gene=HSD17B10
NME1	NME/NM23 Nucleoside Diphosphate Kinase 1	Protein Coding	44	GC17P056083	2.52487	https://www.genecards.org/cgi-bin/carddisp.pl?gene=NME1
PRKD3	Protein Kinase D3	Protein Coding	43	GC02M037251	2.52487	https://www.genecards.org/cgi-bin/carddisp.pl?gene=PRKD3
MCCC2	Methylcrotonyl-CoA Carboxylase Subunit 2	Protein Coding	42	GC05P072983	2.52487	https://www.genecards.org/cgi-bin/carddisp.pl?gene=MCCC2
MCCC1	Methylcrotonyl-CoA Carboxylase Subunit 1	Protein Coding	41	GC03M183015	2.52487	https://www.genecards.org/cgi-bin/carddisp.pl?gene=MCCC1
CAPZB	Capping Actin Protein Of Muscle Z-Line Subunit Beta	Protein Coding	40	GC01M019339	2.52487	https://www.genecards.org/cgi-bin/carddisp.pl?gene=CAPZB
ERO1A	Endoplasmic Reticulum Oxidoreductase 1 Alpha	Protein Coding	34	GC14M052640	2.52487	https://www.genecards.org/cgi-bin/carddisp.pl?gene=ERO1A
RPE65	Retinoid Isomerohydrolase RPE65	Protein Coding	44	GC01M068428	2.52478	https://www.genecards.org/cgi-bin/carddisp.pl?gene=RPE65
NGF	Nerve Growth Factor	Protein Coding	47	GC01M115285	2.5154	https://www.genecards.org/cgi-bin/carddisp.pl?gene=NGF
PIK3R1	Phosphoinositide-3-Kinase Regulatory Subunit 1	Protein Coding	49	GC05P068215	2.49835	https://www.genecards.org/cgi-bin/carddisp.pl?gene=PIK3R1
THBD	Thrombomodulin	Protein Coding	44	GC20M023026	2.48862	https://www.genecards.org/cgi-bin/carddisp.pl?gene=THBD
FAM50B	Family With Sequence Similarity 50 Member B	Protein Coding	30	GC06P003912	2.48567	https://www.genecards.org/cgi-bin/carddisp.pl?gene=FAM50B
CDKN3	Cyclin Dependent Kinase Inhibitor 3	Protein Coding	42	GC14P054398	2.47793	https://www.genecards.org/cgi-bin/carddisp.pl?gene=CDKN3
AGT	Angiotensinogen	Protein Coding	47	GC01M230702	2.45873	https://www.genecards.org/cgi-bin/carddisp.pl?gene=AGT
TKT	Transketolase	Protein Coding	45	GC03M053224	2.45222	https://www.genecards.org/cgi-bin/carddisp.pl?gene=TKT
NOS3	Nitric Oxide Synthase 3	Protein Coding	49	GC07P150990	2.45218	https://www.genecards.org/cgi-bin/carddisp.pl?gene=NOS3
HSPD1	Heat Shock Protein Family D (Hsp60) Member 1	Protein Coding	46	GC02M197486	2.44368	https://www.genecards.org/cgi-bin/carddisp.pl?gene=HSPD1
HNRNPL	Heterogeneous Nuclear Ribonucleoprotein L	Protein Coding	38	GC19M038836	2.44047	https://www.genecards.org/cgi-bin/carddisp.pl?gene=HNRNPL
GRIN2B	Glutamate Ionotropic Receptor NMDA Type Subunit 2B	Protein Coding	49	GC12M013437	2.43885	https://www.genecards.org/cgi-bin/carddisp.pl?gene=GRIN2B
RPS3	Ribosomal Protein S3	Protein Coding	42	GC11P077882	2.43837	https://www.genecards.org/cgi-bin/carddisp.pl?gene=RPS3
SOD1	Superoxide Dismutase 1	Protein Coding	50	GC21P031659	2.42432	https://www.genecards.org/cgi-bin/carddisp.pl?gene=SOD1
UBA1	Ubiquitin Like Modifier Activating Enzyme 1	Protein Coding	45	GC0XP047190	2.41879	https://www.genecards.org/cgi-bin/carddisp.pl?gene=UBA1
CAND1	Cullin Associated And Neddylation Dissociated 1	Protein Coding	37	GC12P067270	2.41879	https://www.genecards.org/cgi-bin/carddisp.pl?gene=CAND1
GABBR1	Gamma-Aminobutyric Acid Type B Receptor Subunit 1	Protein Coding	45	GC06M029555	2.40224	https://www.genecards.org/cgi-bin/carddisp.pl?gene=GABBR1
PTPA	Protein Phosphatase 2 Phosphatase Activator	Protein Coding	33	GC09P129111	2.40066	https://www.genecards.org/cgi-bin/carddisp.pl?gene=PTPA
SERPINA6	Serpin Family A Member 6	Protein Coding	44	GC14M101180	2.39715	https://www.genecards.org/cgi-bin/carddisp.pl?gene=SERPINA6
GNAS	GNAS Complex Locus	Protein Coding	49	GC20P058839	2.39465	https://www.genecards.org/cgi-bin/carddisp.pl?gene=GNAS
KDM2B	Lysine Demethylase 2B	Protein Coding	41	GC12M122276	2.38676	https://www.genecards.org/cgi-bin/carddisp.pl?gene=KDM2B
GAPDH	Glyceraldehyde-3-Phosphate Dehydrogenase	Protein Coding	47	GC12P021056	2.37328	https://www.genecards.org/cgi-bin/carddisp.pl?gene=GAPDH
CIRBP	Cold Inducible RNA Binding Protein	Protein Coding	37	GC19P001259	2.37128	https://www.genecards.org/cgi-bin/carddisp.pl?gene=CIRBP
ALAS1	5'-Aminolevulinate Synthase 1	Protein Coding	42	GC03P052198	2.36878	https://www.genecards.org/cgi-bin/carddisp.pl?gene=ALAS1
TFRC	Transferrin Receptor	Protein Coding	47	GC03M196027	2.36298	https://www.genecards.org/cgi-bin/carddisp.pl?gene=TFRC
TIMP3	TIMP Metallopeptidase Inhibitor 3	Protein Coding	43	GC22P036985	2.34417	https://www.genecards.org/cgi-bin/carddisp.pl?gene=TIMP3
NOX4	NADPH Oxidase 4	Protein Coding	41	GC11M089324	2.34247	https://www.genecards.org/cgi-bin/carddisp.pl?gene=NOX4
COMT	Catechol-O-Methyltransferase	Protein Coding	49	GC22P019941	2.33695	https://www.genecards.org/cgi-bin/carddisp.pl?gene=COMT
HSP90AB1	Heat Shock Protein 90 Alpha Family Class B Member 1	Protein Coding	46	GC06P044246	2.33232	https://www.genecards.org/cgi-bin/carddisp.pl?gene=HSP90AB1
CSE1L	Chromosome Segregation 1 Like	Protein Coding	39	GC20P049046	2.32643	https://www.genecards.org/cgi-bin/carddisp.pl?gene=CSE1L
CHEK2	Checkpoint Kinase 2	Protein Coding	50	GC22M028687	2.32395	https://www.genecards.org/cgi-bin/carddisp.pl?gene=CHEK2
PPP2R5E	Protein Phosphatase 2 Regulatory Subunit B'Epsilon	Protein Coding	40	GC14M063371	2.31904	https://www.genecards.org/cgi-bin/carddisp.pl?gene=PPP2R5E
ACTN1	Actinin Alpha 1	Protein Coding	47	GC14M068874	2.30228	https://www.genecards.org/cgi-bin/carddisp.pl?gene=ACTN1
KRT17	Keratin 17	Protein Coding	43	GC17M041619	2.30228	https://www.genecards.org/cgi-bin/carddisp.pl?gene=KRT17
GFPT2	Glutamine-Fructose-6-Phosphate Transaminase 2	Protein Coding	42	GC05M180300	2.30228	https://www.genecards.org/cgi-bin/carddisp.pl?gene=GFPT2
DDX3X	DEAD-Box Helicase 3 X-Linked	Protein Coding	44	GC0XP041333	2.29265	https://www.genecards.org/cgi-bin/carddisp.pl?gene=DDX3X
CCT5	Chaperonin Containing TCP1 Subunit 5	Protein Coding	43	GC05P010236	2.29265	https://www.genecards.org/cgi-bin/carddisp.pl?gene=CCT5
PKM	Pyruvate Kinase M1/2	Protein Coding	44	GC15M072199	2.28756	https://www.genecards.org/cgi-bin/carddisp.pl?gene=PKM
GSN	Gelsolin	Protein Coding	46	GC09P121201	2.28141	https://www.genecards.org/cgi-bin/carddisp.pl?gene=GSN
ACTN4	Actinin Alpha 4	Protein Coding	45	GC19P038647	2.28141	https://www.genecards.org/cgi-bin/carddisp.pl?gene=ACTN4
MYH14	Myosin Heavy Chain 14	Protein Coding	45	GC19P067156	2.28141	https://www.genecards.org/cgi-bin/carddisp.pl?gene=MYH14
DDOST	Dolichyl-Diphosphooligosaccharide--Protein Glycosyltransferase Non-Catalytic Subunit	Protein Coding	44	GC01M020651	2.28141	https://www.genecards.org/cgi-bin/carddisp.pl?gene=DDOST
FLNC	Filamin C	Protein Coding	44	GC07P128830	2.28141	https://www.genecards.org/cgi-bin/carddisp.pl?gene=FLNC
EZR	Ezrin	Protein Coding	43	GC06M158765	2.28141	https://www.genecards.org/cgi-bin/carddisp.pl?gene=EZR
KRT6A	Keratin 6A	Protein Coding	42	GC12M052488	2.28141	https://www.genecards.org/cgi-bin/carddisp.pl?gene=KRT6A
PLEC	Plectin	Protein Coding	42	GC08M144188	2.28141	https://www.genecards.org/cgi-bin/carddisp.pl?gene=PLEC
CCT7	Chaperonin Containing TCP1 Subunit 7	Protein Coding	41	GC02P073233	2.28141	https://www.genecards.org/cgi-bin/carddisp.pl?gene=CCT7
SSB	Small RNA Binding Exonuclease Protection Factor La	Protein Coding	41	GC02P169791	2.28141	https://www.genecards.org/cgi-bin/carddisp.pl?gene=SSB
RAB5B	RAB5B, Member RAS Oncogene Family	Protein Coding	40	GC12P055973	2.28141	https://www.genecards.org/cgi-bin/carddisp.pl?gene=RAB5B
SMCHD1	Structural Maintenance Of Chromosomes Flexible Hinge Domain Containing 1	Protein Coding	40	GC18P002649	2.28141	https://www.genecards.org/cgi-bin/carddisp.pl?gene=SMCHD1
TAGLN2	Transgelin 2	Protein Coding	40	GC01M159918	2.28141	https://www.genecards.org/cgi-bin/carddisp.pl?gene=TAGLN2
RAB1A	RAB1A, Member RAS Oncogene Family	Protein Coding	39	GC02M065072	2.28141	https://www.genecards.org/cgi-bin/carddisp.pl?gene=RAB1A
HNRNPH3	Heterogeneous Nuclear Ribonucleoprotein H3	Protein Coding	38	GC10P068331	2.28141	https://www.genecards.org/cgi-bin/carddisp.pl?gene=HNRNPH3
AHNAK	AHNAK Nucleoprotein	Protein Coding	37	GC11M089610	2.28141	https://www.genecards.org/cgi-bin/carddisp.pl?gene=AHNAK
EIF3E	Eukaryotic Translation Initiation Factor 3 Subunit E	Protein Coding	37	GC08M108163	2.28141	https://www.genecards.org/cgi-bin/carddisp.pl?gene=EIF3E
RALY	RALY Heterogeneous Nuclear Ribonucleoprotein	Protein Coding	37	GC20P033993	2.28141	https://www.genecards.org/cgi-bin/carddisp.pl?gene=RALY
AURKAIP1	Aurora Kinase A Interacting Protein 1	Protein Coding	36	GC01M001373	2.28141	https://www.genecards.org/cgi-bin/carddisp.pl?gene=AURKAIP1
APMAP	Adipocyte Plasma Membrane Associated Protein	Protein Coding	35	GC20M024962	2.28141	https://www.genecards.org/cgi-bin/carddisp.pl?gene=APMAP
MAGEC1	MAGE Family Member C1	Protein Coding	35	GC0XP141905	2.28141	https://www.genecards.org/cgi-bin/carddisp.pl?gene=MAGEC1
CPNE9	Copine Family Member 9	Protein Coding	34	GC03P009703	2.28141	https://www.genecards.org/cgi-bin/carddisp.pl?gene=CPNE9
HID1	HID1 Domain Containing	Protein Coding	33	GC17M074950	2.28141	https://www.genecards.org/cgi-bin/carddisp.pl?gene=HID1
SEPTIN7	Septin 7	Protein Coding	30	GC07P036039	2.28141	https://www.genecards.org/cgi-bin/carddisp.pl?gene=SEPTIN7
ADAR	Adenosine Deaminase RNA Specific	Protein Coding	43	GC01M154582	2.27615	https://www.genecards.org/cgi-bin/carddisp.pl?gene=ADAR
USF1	Upstream Transcription Factor 1	Protein Coding	42	GC01M161039	2.26498	https://www.genecards.org/cgi-bin/carddisp.pl?gene=USF1
ERN1	Endoplasmic Reticulum To Nucleus Signaling 1	Protein Coding	44	GC17M064039	2.26171	https://www.genecards.org/cgi-bin/carddisp.pl?gene=ERN1
CDKN2A	Cyclin Dependent Kinase Inhibitor 2A	Protein Coding	48	GC09M021967	2.26154	https://www.genecards.org/cgi-bin/carddisp.pl?gene=CDKN2A
UBR5	Ubiquitin Protein Ligase E3 Component N-Recognin 5	Protein Coding	40	GC08M102252	2.26131	https://www.genecards.org/cgi-bin/carddisp.pl?gene=UBR5
ZBTB17	Zinc Finger And BTB Domain Containing 17	Protein Coding	40	GC01M015943	2.24853	https://www.genecards.org/cgi-bin/carddisp.pl?gene=ZBTB17
ATG7	Autophagy Related 7	Protein Coding	41	GC03P012474	2.24767	https://www.genecards.org/cgi-bin/carddisp.pl?gene=ATG7
TRAF2	TNF Receptor Associated Factor 2	Protein Coding	42	GC09P136881	2.24385	https://www.genecards.org/cgi-bin/carddisp.pl?gene=TRAF2
ORMDL3	ORMDL Sphingolipid Biosynthesis Regulator 3	Protein Coding	39	GC17M039921	2.22774	https://www.genecards.org/cgi-bin/carddisp.pl?gene=ORMDL3
CES1	Carboxylesterase 1	Protein Coding	46	GC16M055836	2.21342	https://www.genecards.org/cgi-bin/carddisp.pl?gene=CES1
BGLAP	Bone Gamma-Carboxyglutamate Protein	Protein Coding	38	GC01P156242	2.21274	https://www.genecards.org/cgi-bin/carddisp.pl?gene=BGLAP
HES1	Hes Family BHLH Transcription Factor 1	Protein Coding	41	GC03P194136	2.20658	https://www.genecards.org/cgi-bin/carddisp.pl?gene=HES1
NPY2R	Neuropeptide Y Receptor Y2	Protein Coding	42	GC04P155173	2.20657	https://www.genecards.org/cgi-bin/carddisp.pl?gene=NPY2R
HRAS	HRas Proto-Oncogene, GTPase	Protein Coding	50	GC11M003189	2.20603	https://www.genecards.org/cgi-bin/carddisp.pl?gene=HRAS
AGRP	Agouti Related Neuropeptide	Protein Coding	41	GC16M067482	2.20508	https://www.genecards.org/cgi-bin/carddisp.pl?gene=AGRP
SHBG	Sex Hormone Binding Globulin	Protein Coding	40	GC17P007613	2.204	https://www.genecards.org/cgi-bin/carddisp.pl?gene=SHBG
CDKN1A	Cyclin Dependent Kinase Inhibitor 1A	Protein Coding	46	GC06P083850	2.2037	https://www.genecards.org/cgi-bin/carddisp.pl?gene=CDKN1A
RPS2	Ribosomal Protein S2	Protein Coding	41	GC16M007099	2.20344	https://www.genecards.org/cgi-bin/carddisp.pl?gene=RPS2
ARNT2	Aryl Hydrocarbon Receptor Nuclear Translocator 2	Protein Coding	42	GC15P080404	2.19799	https://www.genecards.org/cgi-bin/carddisp.pl?gene=ARNT2
ADCY1	Adenylate Cyclase 1	Protein Coding	47	GC07P045580	2.18826	https://www.genecards.org/cgi-bin/carddisp.pl?gene=ADCY1
NAGLU	N-Acetyl-Alpha-Glucosaminidase	Protein Coding	41	GC17P055669	2.18727	https://www.genecards.org/cgi-bin/carddisp.pl?gene=NAGLU
NOS1	Nitric Oxide Synthase 1	Protein Coding	48	GC12M117208	2.18646	https://www.genecards.org/cgi-bin/carddisp.pl?gene=NOS1
MAP2K7	Mitogen-Activated Protein Kinase Kinase 7	Protein Coding	44	GC19P007903	2.18127	https://www.genecards.org/cgi-bin/carddisp.pl?gene=MAP2K7
PRKAA2	Protein Kinase AMP-Activated Catalytic Subunit Alpha 2	Protein Coding	49	GC01P056645	2.18066	https://www.genecards.org/cgi-bin/carddisp.pl?gene=PRKAA2
SLC2A1	Solute Carrier Family 2 Member 1	Protein Coding	50	GC01M042925	2.17417	https://www.genecards.org/cgi-bin/carddisp.pl?gene=SLC2A1
SLC16A1	Solute Carrier Family 16 Member 1	Protein Coding	46	GC01M112973	2.17417	https://www.genecards.org/cgi-bin/carddisp.pl?gene=SLC16A1
TMPO	Thymopoietin	Protein Coding	44	GC12P098515	2.1667	https://www.genecards.org/cgi-bin/carddisp.pl?gene=TMPO
HTT	Huntingtin	Protein Coding	42	GC04P003041	2.16599	https://www.genecards.org/cgi-bin/carddisp.pl?gene=HTT
HNRNPK	Heterogeneous Nuclear Ribonucleoprotein K	Protein Coding	43	GC09M093950	2.16329	https://www.genecards.org/cgi-bin/carddisp.pl?gene=HNRNPK
PRDX2	Peroxiredoxin 2	Protein Coding	44	GC19M012796	2.16029	https://www.genecards.org/cgi-bin/carddisp.pl?gene=PRDX2
PSMC2	Proteasome 26S Subunit, ATPase 2	Protein Coding	39	GC07P103328	2.15985	https://www.genecards.org/cgi-bin/carddisp.pl?gene=PSMC2
ATF1	Activating Transcription Factor 1	Protein Coding	43	GC12P050763	2.15781	https://www.genecards.org/cgi-bin/carddisp.pl?gene=ATF1
VRK3	VRK Serine/Threonine Kinase 3	Protein Coding	39	GC19M049976	2.15126	https://www.genecards.org/cgi-bin/carddisp.pl?gene=VRK3
HBA2	Hemoglobin Subunit Alpha 2	Protein Coding	42	GC16P011600	2.15037	https://www.genecards.org/cgi-bin/carddisp.pl?gene=HBA2
SRC	SRC Proto-Oncogene, Non-Receptor Tyrosine Kinase	Protein Coding	49	GC20P037344	2.13638	https://www.genecards.org/cgi-bin/carddisp.pl?gene=SRC
PRDX1	Peroxiredoxin 1	Protein Coding	46	GC01M045511	2.13519	https://www.genecards.org/cgi-bin/carddisp.pl?gene=PRDX1
RANBP2	RAN Binding Protein 2	Protein Coding	46	GC02P108719	2.12606	https://www.genecards.org/cgi-bin/carddisp.pl?gene=RANBP2
RPL10	Ribosomal Protein L10	Protein Coding	43	GC0XP154389	2.12606	https://www.genecards.org/cgi-bin/carddisp.pl?gene=RPL10
RUVBL1	RuvB Like AAA ATPase 1	Protein Coding	43	GC03M128064	2.12606	https://www.genecards.org/cgi-bin/carddisp.pl?gene=RUVBL1
RUVBL2	RuvB Like AAA ATPase 2	Protein Coding	43	GC19P048993	2.12606	https://www.genecards.org/cgi-bin/carddisp.pl?gene=RUVBL2
RPS14	Ribosomal Protein S14	Protein Coding	42	GC05M150443	2.12606	https://www.genecards.org/cgi-bin/carddisp.pl?gene=RPS14
RPS17	Ribosomal Protein S17	Protein Coding	41	GC15M082536	2.12606	https://www.genecards.org/cgi-bin/carddisp.pl?gene=RPS17
PSMC1	Proteasome 26S Subunit, ATPase 1	Protein Coding	40	GC14P090256	2.12606	https://www.genecards.org/cgi-bin/carddisp.pl?gene=PSMC1
WDR77	WD Repeat Domain 77	Protein Coding	38	GC01M111439	2.12606	https://www.genecards.org/cgi-bin/carddisp.pl?gene=WDR77
RAN	RAN, Member RAS Oncogene Family	Protein Coding	42	GC12P130871	2.119	https://www.genecards.org/cgi-bin/carddisp.pl?gene=RAN
NOS2	Nitric Oxide Synthase 2	Protein Coding	47	GC17M027756	2.1111	https://www.genecards.org/cgi-bin/carddisp.pl?gene=NOS2
CRHR1	Corticotropin Releasing Hormone Receptor 1	Protein Coding	42	GC17P045784	2.10907	https://www.genecards.org/cgi-bin/carddisp.pl?gene=CRHR1
CCNA2	Cyclin A2	Protein Coding	44	GC04M121816	2.08711	https://www.genecards.org/cgi-bin/carddisp.pl?gene=CCNA2
TFEB	Transcription Factor EB	Protein Coding	40	GC06M066171	2.08045	https://www.genecards.org/cgi-bin/carddisp.pl?gene=TFEB
KRAS	KRAS Proto-Oncogene, GTPase	Protein Coding	49	GC12M025204	2.0796	https://www.genecards.org/cgi-bin/carddisp.pl?gene=KRAS
FBXO5	F-Box Protein 5	Protein Coding	36	GC06M152970	2.07625	https://www.genecards.org/cgi-bin/carddisp.pl?gene=FBXO5
CYP21A2	Cytochrome P450 Family 21 Subfamily A Member 2	Protein Coding	44	GC06P083719	2.07528	https://www.genecards.org/cgi-bin/carddisp.pl?gene=CYP21A2
CAD	Carbamoyl-Phosphate Synthetase 2, Aspartate Transcarbamylase, And Dihydroorotase	Protein Coding	48	GC02P027217	2.0685	https://www.genecards.org/cgi-bin/carddisp.pl?gene=CAD
COPS8	COP9 Signalosome Subunit 8	Protein Coding	36	GC02P237085	2.05973	https://www.genecards.org/cgi-bin/carddisp.pl?gene=COPS8
DYNC1H1	Dynein Cytoplasmic 1 Heavy Chain 1	Protein Coding	43	GC14P109704	2.05901	https://www.genecards.org/cgi-bin/carddisp.pl?gene=DYNC1H1
TRPV1	Transient Receptor Potential Cation Channel Subfamily V Member 1	Protein Coding	45	GC17M003565	2.05747	https://www.genecards.org/cgi-bin/carddisp.pl?gene=TRPV1
HDAC2	Histone Deacetylase 2	Protein Coding	49	GC06M113933	2.05511	https://www.genecards.org/cgi-bin/carddisp.pl?gene=HDAC2
SLC25A10	Solute Carrier Family 25 Member 10	Protein Coding	41	GC17P081712	2.05062	https://www.genecards.org/cgi-bin/carddisp.pl?gene=SLC25A10
TOP2A	DNA Topoisomerase II Alpha	Protein Coding	49	GC17M040388	2.04535	https://www.genecards.org/cgi-bin/carddisp.pl?gene=TOP2A
FBXO9	F-Box Protein 9	Protein Coding	35	GC06P084044	2.04247	https://www.genecards.org/cgi-bin/carddisp.pl?gene=FBXO9
FBXO22	F-Box Protein 22	Protein Coding	33	GC15P075903	2.04247	https://www.genecards.org/cgi-bin/carddisp.pl?gene=FBXO22
ELANE	Elastase, Neutrophil Expressed	Protein Coding	47	GC19P002810	2.04059	https://www.genecards.org/cgi-bin/carddisp.pl?gene=ELANE
FGF8	Fibroblast Growth Factor 8	Protein Coding	45	GC10M101770	2.03762	https://www.genecards.org/cgi-bin/carddisp.pl?gene=FGF8
PHGDH	Phosphoglycerate Dehydrogenase	Protein Coding	48	GC01P119660	2.02522	https://www.genecards.org/cgi-bin/carddisp.pl?gene=PHGDH
ABCC2	ATP Binding Cassette Subfamily C Member 2	Protein Coding	46	GC10P099782	2.02522	https://www.genecards.org/cgi-bin/carddisp.pl?gene=ABCC2
SDHA	Succinate Dehydrogenase Complex Flavoprotein Subunit A	Protein Coding	46	GC05P000208	2.02522	https://www.genecards.org/cgi-bin/carddisp.pl?gene=SDHA
ACLY	ATP Citrate Lyase	Protein Coding	45	GC17M041866	2.02522	https://www.genecards.org/cgi-bin/carddisp.pl?gene=ACLY
MTHFD1	Methylenetetrahydrofolate Dehydrogenase, Cyclohydrolase And Formyltetrahydrofolate Synthetase 1	Protein Coding	45	GC14P064388	2.02522	https://www.genecards.org/cgi-bin/carddisp.pl?gene=MTHFD1
NDUFS3	NADH:Ubiquinone Oxidoreductase Core Subunit S3	Protein Coding	45	GC11P047567	2.02522	https://www.genecards.org/cgi-bin/carddisp.pl?gene=NDUFS3
GMPS	Guanine Monophosphate Synthase	Protein Coding	43	GC03P155870	2.02522	https://www.genecards.org/cgi-bin/carddisp.pl?gene=GMPS
EEF1A1	Eukaryotic Translation Elongation Factor 1 Alpha 1	Protein Coding	42	GC06M073515	2.02522	https://www.genecards.org/cgi-bin/carddisp.pl?gene=EEF1A1
ALDH9A1	Aldehyde Dehydrogenase 9 Family Member A1	Protein Coding	41	GC01M165679	2.02522	https://www.genecards.org/cgi-bin/carddisp.pl?gene=ALDH9A1
KHSRP	KH-Type Splicing Regulatory Protein	Protein Coding	40	GC19M006413	2.02522	https://www.genecards.org/cgi-bin/carddisp.pl?gene=KHSRP
SMC4	Structural Maintenance Of Chromosomes 4	Protein Coding	40	GC03P160399	2.02522	https://www.genecards.org/cgi-bin/carddisp.pl?gene=SMC4
ANAPC7	Anaphase Promoting Complex Subunit 7	Protein Coding	39	GC12M110372	2.02522	https://www.genecards.org/cgi-bin/carddisp.pl?gene=ANAPC7
HSPA1B	Heat Shock Protein Family A (Hsp70) Member 1B	Protein Coding	39	GC06P083712	2.02522	https://www.genecards.org/cgi-bin/carddisp.pl?gene=HSPA1B
BAG2	BAG Cochaperone 2	Protein Coding	38	GC06P057172	2.02522	https://www.genecards.org/cgi-bin/carddisp.pl?gene=BAG2
SMC2	Structural Maintenance Of Chromosomes 2	Protein Coding	38	GC09P104094	2.02522	https://www.genecards.org/cgi-bin/carddisp.pl?gene=SMC2
SRM	Spermidine Synthase	Protein Coding	38	GC01M011054	2.02522	https://www.genecards.org/cgi-bin/carddisp.pl?gene=SRM
DNAJC7	DnaJ Heat Shock Protein Family (Hsp40) Member C7	Protein Coding	37	GC17M042002	2.02522	https://www.genecards.org/cgi-bin/carddisp.pl?gene=DNAJC7
ATP5F1A	ATP Synthase F1 Subunit Alpha	Protein Coding	36	GC18M046081	2.02522	https://www.genecards.org/cgi-bin/carddisp.pl?gene=ATP5F1A
MARS1	Methionyl-TRNA Synthetase 1	Protein Coding	36	GC12P057476	2.02522	https://www.genecards.org/cgi-bin/carddisp.pl?gene=MARS1
DARS1	Aspartyl-TRNA Synthetase 1	Protein Coding	35	GC02M135905	2.02522	https://www.genecards.org/cgi-bin/carddisp.pl?gene=DARS1
DCTPP1	DCTP Pyrophosphatase 1	Protein Coding	35	GC16M037170	2.02522	https://www.genecards.org/cgi-bin/carddisp.pl?gene=DCTPP1
EPRS1	Glutamyl-Prolyl-TRNA Synthetase 1	Protein Coding	35	GC01M219969	2.02522	https://www.genecards.org/cgi-bin/carddisp.pl?gene=EPRS1
IARS1	Isoleucyl-TRNA Synthetase 1	Protein Coding	35	GC09M094184	2.02522	https://www.genecards.org/cgi-bin/carddisp.pl?gene=IARS1
RARS1	Arginyl-TRNA Synthetase 1	Protein Coding	35	GC05P168487	2.02522	https://www.genecards.org/cgi-bin/carddisp.pl?gene=RARS1
GCN1	GCN1 Activator Of EIF2AK4	Protein Coding	29	GC12M120128	2.02522	https://www.genecards.org/cgi-bin/carddisp.pl?gene=GCN1
CYP7A1	Cytochrome P450 Family 7 Subfamily A Member 1	Protein Coding	42	GC08M058476	2.0248	https://www.genecards.org/cgi-bin/carddisp.pl?gene=CYP7A1
ERC2	ELKS/RAB6-Interacting/CAST Family Member 2	Protein Coding	36	GC03M055509	2.02314	https://www.genecards.org/cgi-bin/carddisp.pl?gene=ERC2
DEFB1	Defensin Beta 1	Protein Coding	38	GC08M006870	2.02288	https://www.genecards.org/cgi-bin/carddisp.pl?gene=DEFB1
CEBPB	CCAAT Enhancer Binding Protein Beta	Protein Coding	42	GC20P050190	2.01898	https://www.genecards.org/cgi-bin/carddisp.pl?gene=CEBPB
CYP2D6	Cytochrome P450 Family 2 Subfamily D Member 6	Protein Coding	46	GC22M042126	2.01517	https://www.genecards.org/cgi-bin/carddisp.pl?gene=CYP2D6
CHKA	Choline Kinase Alpha	Protein Coding	41	GC11M068052	2.01403	https://www.genecards.org/cgi-bin/carddisp.pl?gene=CHKA
CCNE1	Cyclin E1	Protein Coding	46	GC19P029811	2.01132	https://www.genecards.org/cgi-bin/carddisp.pl?gene=CCNE1
DICER1	Dicer 1, Ribonuclease III	Protein Coding	46	GC14M095086	2.01061	https://www.genecards.org/cgi-bin/carddisp.pl?gene=DICER1
PEMT	Phosphatidylethanolamine N-Methyltransferase	Protein Coding	39	GC17M017562	2.01049	https://www.genecards.org/cgi-bin/carddisp.pl?gene=PEMT
RGS20	Regulator Of G Protein Signaling 20	Protein Coding	40	GC08P053851	2.00698	https://www.genecards.org/cgi-bin/carddisp.pl?gene=RGS20
PGR	Progesterone Receptor	Protein Coding	47	GC11M101030	1.99719	https://www.genecards.org/cgi-bin/carddisp.pl?gene=PGR
XPA	XPA, DNA Damage Recognition And Repair Factor	Protein Coding	44	GC09M097654	1.99486	https://www.genecards.org/cgi-bin/carddisp.pl?gene=XPA
SLC12A2	Solute Carrier Family 12 Member 2	Protein Coding	48	GC05P128083	1.99363	https://www.genecards.org/cgi-bin/carddisp.pl?gene=SLC12A2
SLC5A1	Solute Carrier Family 5 Member 1	Protein Coding	48	GC22P032043	1.98551	https://www.genecards.org/cgi-bin/carddisp.pl?gene=SLC5A1
NUP98	Nucleoporin 98 And 96 Precursor	Protein Coding	43	GC11M003671	1.97053	https://www.genecards.org/cgi-bin/carddisp.pl?gene=NUP98
RAE1	Ribonucleic Acid Export 1	Protein Coding	40	GC20P057351	1.97053	https://www.genecards.org/cgi-bin/carddisp.pl?gene=RAE1
NPSR1	Neuropeptide S Receptor 1	Protein Coding	40	GC07P034664	1.96075	https://www.genecards.org/cgi-bin/carddisp.pl?gene=NPSR1
HELLS	Helicase, Lymphoid Specific	Protein Coding	44	GC10P094501	1.96069	https://www.genecards.org/cgi-bin/carddisp.pl?gene=HELLS
IMMT	Inner Membrane Mitochondrial Protein	Protein Coding	40	GC02M086144	1.95703	https://www.genecards.org/cgi-bin/carddisp.pl?gene=IMMT
SUV39H2	SUV39H2 Histone Lysine Methyltransferase	Protein Coding	41	GC10P014878	1.95426	https://www.genecards.org/cgi-bin/carddisp.pl?gene=SUV39H2
CHI3L1	Chitinase 3 Like 1	Protein Coding	44	GC01M203148	1.94869	https://www.genecards.org/cgi-bin/carddisp.pl?gene=CHI3L1
MAFK	MAF BZIP Transcription Factor K	Protein Coding	38	GC07P002068	1.94775	https://www.genecards.org/cgi-bin/carddisp.pl?gene=MAFK
APC	APC Regulator Of WNT Signaling Pathway	Protein Coding	46	GC05P112707	1.94667	https://www.genecards.org/cgi-bin/carddisp.pl?gene=APC
TF	Transferrin	Protein Coding	48	GC03P134296	1.94515	https://www.genecards.org/cgi-bin/carddisp.pl?gene=TF
MMP3	Matrix Metallopeptidase 3	Protein Coding	48	GC11M102835	1.94127	https://www.genecards.org/cgi-bin/carddisp.pl?gene=MMP3
COPA	COPI Coat Complex Subunit Alpha	Protein Coding	41	GC01M160288	1.93781	https://www.genecards.org/cgi-bin/carddisp.pl?gene=COPA
SERPINF2	Serpin Family F Member 2	Protein Coding	44	GC17P001742	1.93207	https://www.genecards.org/cgi-bin/carddisp.pl?gene=SERPINF2
STAR	Steroidogenic Acute Regulatory Protein	Protein Coding	44	GC08M038145	1.92825	https://www.genecards.org/cgi-bin/carddisp.pl?gene=STAR
MITF	Melanocyte Inducing Transcription Factor	Protein Coding	46	GC03P069788	1.92724	https://www.genecards.org/cgi-bin/carddisp.pl?gene=MITF
GSTP1	Glutathione S-Transferase Pi 1	Protein Coding	48	GC11P067583	1.92302	https://www.genecards.org/cgi-bin/carddisp.pl?gene=GSTP1
PIK3R2	Phosphoinositide-3-Kinase Regulatory Subunit 2	Protein Coding	48	GC19P018153	1.9003	https://www.genecards.org/cgi-bin/carddisp.pl?gene=PIK3R2
PEBP1	Phosphatidylethanolamine Binding Protein 1	Protein Coding	43	GC12P118135	1.89986	https://www.genecards.org/cgi-bin/carddisp.pl?gene=PEBP1
ABCB1	ATP Binding Cassette Subfamily B Member 1	Protein Coding	49	GC07M087504	1.89799	https://www.genecards.org/cgi-bin/carddisp.pl?gene=ABCB1
GIP	Gastric Inhibitory Polypeptide	Protein Coding	38	GC17M048958	1.89693	https://www.genecards.org/cgi-bin/carddisp.pl?gene=GIP
EPO	Erythropoietin	Protein Coding	40	GC07P100720	1.89561	https://www.genecards.org/cgi-bin/carddisp.pl?gene=EPO
IFNA1	Interferon Alpha 1	Protein Coding	38	GC09P021593	1.89203	https://www.genecards.org/cgi-bin/carddisp.pl?gene=IFNA1
SLC9A3	Solute Carrier Family 9 Member A3	Protein Coding	46	GC05M000472	1.89174	https://www.genecards.org/cgi-bin/carddisp.pl?gene=SLC9A3
PPP2CA	Protein Phosphatase 2 Catalytic Subunit Alpha	Protein Coding	48	GC05M134194	1.88433	https://www.genecards.org/cgi-bin/carddisp.pl?gene=PPP2CA
ATR	ATR Serine/Threonine Kinase	Protein Coding	50	GC03M142449	1.8699	https://www.genecards.org/cgi-bin/carddisp.pl?gene=ATR
MT1F	Metallothionein 1F	Protein Coding	36	GC16P056657	1.85694	https://www.genecards.org/cgi-bin/carddisp.pl?gene=MT1F
FOXP3	Forkhead Box P3	Protein Coding	45	GC0XM049250	1.85351	https://www.genecards.org/cgi-bin/carddisp.pl?gene=FOXP3
TLR4	Toll Like Receptor 4	Protein Coding	49	GC09P117704	1.84687	https://www.genecards.org/cgi-bin/carddisp.pl?gene=TLR4
SLC6A3	Solute Carrier Family 6 Member 3	Protein Coding	48	GC05M001392	1.8428	https://www.genecards.org/cgi-bin/carddisp.pl?gene=SLC6A3
HBA1	Hemoglobin Subunit Alpha 1	Protein Coding	42	GC16P011598	1.83259	https://www.genecards.org/cgi-bin/carddisp.pl?gene=HBA1
CELF2	CUGBP Elav-Like Family Member 2	Protein Coding	42	GC10P010462	1.82947	https://www.genecards.org/cgi-bin/carddisp.pl?gene=CELF2
CNP	2',3'-Cyclic Nucleotide 3' Phosphodiesterase	Protein Coding	42	GC17P041966	1.82947	https://www.genecards.org/cgi-bin/carddisp.pl?gene=CNP
TUBB	Tubulin Beta Class I	Protein Coding	48	GC06P083675	1.81556	https://www.genecards.org/cgi-bin/carddisp.pl?gene=TUBB
YWHAB	Tyrosine 3-Monooxygenase/Tryptophan 5-Monooxygenase Activation Protein Beta	Protein Coding	45	GC20P044885	1.81556	https://www.genecards.org/cgi-bin/carddisp.pl?gene=YWHAB
YWHAQ	Tyrosine 3-Monooxygenase/Tryptophan 5-Monooxygenase Activation Protein Theta	Protein Coding	44	GC02M009583	1.81556	https://www.genecards.org/cgi-bin/carddisp.pl?gene=YWHAQ
SNRNP200	Small Nuclear Ribonucleoprotein U5 Subunit 200	Protein Coding	42	GC02M098261	1.81556	https://www.genecards.org/cgi-bin/carddisp.pl?gene=SNRNP200
HNRNPH1	Heterogeneous Nuclear Ribonucleoprotein H1	Protein Coding	38	GC05M179614	1.81556	https://www.genecards.org/cgi-bin/carddisp.pl?gene=HNRNPH1
NASP	Nuclear Autoantigenic Sperm Protein	Protein Coding	36	GC01P045583	1.81556	https://www.genecards.org/cgi-bin/carddisp.pl?gene=NASP
ETV6	ETS Variant Transcription Factor 6	Protein Coding	45	GC12P011649	1.80908	https://www.genecards.org/cgi-bin/carddisp.pl?gene=ETV6
STAT3	Signal Transducer And Activator Of Transcription 3	Protein Coding	50	GC17M042313	1.80855	https://www.genecards.org/cgi-bin/carddisp.pl?gene=STAT3
HTR2C	5-Hydroxytryptamine Receptor 2C	Protein Coding	45	GC0XP114584	1.79131	https://www.genecards.org/cgi-bin/carddisp.pl?gene=HTR2C
CGA	Glycoprotein Hormones, Alpha Polypeptide	Protein Coding	42	GC06M087085	1.78882	https://www.genecards.org/cgi-bin/carddisp.pl?gene=CGA
GAST	Gastrin	Protein Coding	38	GC17P041712	1.78394	https://www.genecards.org/cgi-bin/carddisp.pl?gene=GAST
UCP3	Uncoupling Protein 3	Protein Coding	41	GC11M074000	1.78224	https://www.genecards.org/cgi-bin/carddisp.pl?gene=UCP3
ATP1A1	ATPase Na+/K+ Transporting Subunit Alpha 1	Protein Coding	48	GC01P116372	1.78177	https://www.genecards.org/cgi-bin/carddisp.pl?gene=ATP1A1
NPM1	Nucleophosmin 1	Protein Coding	48	GC05P171387	1.78177	https://www.genecards.org/cgi-bin/carddisp.pl?gene=NPM1
ATP1A3	ATPase Na+/K+ Transporting Subunit Alpha 3	Protein Coding	46	GC19M041966	1.78177	https://www.genecards.org/cgi-bin/carddisp.pl?gene=ATP1A3
CRKL	CRK Like Proto-Oncogene, Adaptor Protein	Protein Coding	45	GC22P020917	1.78177	https://www.genecards.org/cgi-bin/carddisp.pl?gene=CRKL
MCM4	Minichromosome Maintenance Complex Component 4	Protein Coding	45	GC08P047965	1.78177	https://www.genecards.org/cgi-bin/carddisp.pl?gene=MCM4
TUFM	Tu Translation Elongation Factor, Mitochondrial	Protein Coding	45	GC16M036978	1.78177	https://www.genecards.org/cgi-bin/carddisp.pl?gene=TUFM
YWHAH	Tyrosine 3-Monooxygenase/Tryptophan 5-Monooxygenase Activation Protein Eta	Protein Coding	45	GC22P031944	1.78177	https://www.genecards.org/cgi-bin/carddisp.pl?gene=YWHAH
EEF1A2	Eukaryotic Translation Elongation Factor 1 Alpha 2	Protein Coding	44	GC20M063488	1.78177	https://www.genecards.org/cgi-bin/carddisp.pl?gene=EEF1A2
EIF4A1	Eukaryotic Translation Initiation Factor 4A1	Protein Coding	44	GC17P007572	1.78177	https://www.genecards.org/cgi-bin/carddisp.pl?gene=EIF4A1
MCM5	Minichromosome Maintenance Complex Component 5	Protein Coding	44	GC22P035400	1.78177	https://www.genecards.org/cgi-bin/carddisp.pl?gene=MCM5
C1QBP	Complement C1q Binding Protein	Protein Coding	43	GC17M005432	1.78177	https://www.genecards.org/cgi-bin/carddisp.pl?gene=C1QBP
EIF4A2	Eukaryotic Translation Initiation Factor 4A2	Protein Coding	43	GC03P186783	1.78177	https://www.genecards.org/cgi-bin/carddisp.pl?gene=EIF4A2
MCM7	Minichromosome Maintenance Complex Component 7	Protein Coding	43	GC07M100092	1.78177	https://www.genecards.org/cgi-bin/carddisp.pl?gene=MCM7
XRCC6	X-Ray Repair Cross Complementing 6	Protein Coding	43	GC22P041622	1.78177	https://www.genecards.org/cgi-bin/carddisp.pl?gene=XRCC6
KRT10	Keratin 10	Protein Coding	42	GC17M040818	1.78177	https://www.genecards.org/cgi-bin/carddisp.pl?gene=KRT10
NXN	Nucleoredoxin	Protein Coding	42	GC17M000799	1.78177	https://www.genecards.org/cgi-bin/carddisp.pl?gene=NXN
PPP2R2A	Protein Phosphatase 2 Regulatory Subunit Balpha	Protein Coding	42	GC08P026292	1.78177	https://www.genecards.org/cgi-bin/carddisp.pl?gene=PPP2R2A
RPN1	Ribophorin I	Protein Coding	42	GC03M128619	1.78177	https://www.genecards.org/cgi-bin/carddisp.pl?gene=RPN1
SLC25A5	Solute Carrier Family 25 Member 5	Protein Coding	42	GC0XP119468	1.78177	https://www.genecards.org/cgi-bin/carddisp.pl?gene=SLC25A5
TCP1	T-Complex 1	Protein Coding	42	GC06M159778	1.78177	https://www.genecards.org/cgi-bin/carddisp.pl?gene=TCP1
XRCC5	X-Ray Repair Cross Complementing 5	Protein Coding	42	GC02P216107	1.78177	https://www.genecards.org/cgi-bin/carddisp.pl?gene=XRCC5
XRN2	5'-3' Exoribonuclease 2	Protein Coding	42	GC20P021303	1.78177	https://www.genecards.org/cgi-bin/carddisp.pl?gene=XRN2
DDX20	DEAD-Box Helicase 20	Protein Coding	41	GC01P111755	1.78177	https://www.genecards.org/cgi-bin/carddisp.pl?gene=DDX20
EFTUD2	Elongation Factor Tu GTP Binding Domain Containing 2	Protein Coding	41	GC17M044952	1.78177	https://www.genecards.org/cgi-bin/carddisp.pl?gene=EFTUD2
KHDRBS1	KH RNA Binding Domain Containing, Signal Transduction Associated 1	Protein Coding	41	GC01P032013	1.78177	https://www.genecards.org/cgi-bin/carddisp.pl?gene=KHDRBS1
KRT2	Keratin 2	Protein Coding	41	GC12M052707	1.78177	https://www.genecards.org/cgi-bin/carddisp.pl?gene=KRT2
PABPC1	Poly(A) Binding Protein Cytoplasmic 1	Protein Coding	41	GC08M100685	1.78177	https://www.genecards.org/cgi-bin/carddisp.pl?gene=PABPC1
PCBP1	Poly(RC) Binding Protein 1	Protein Coding	41	GC02P070087	1.78177	https://www.genecards.org/cgi-bin/carddisp.pl?gene=PCBP1
PRDX4	Peroxiredoxin 4	Protein Coding	41	GC0XP023665	1.78177	https://www.genecards.org/cgi-bin/carddisp.pl?gene=PRDX4
PTBP1	Polypyrimidine Tract Binding Protein 1	Protein Coding	41	GC19P000797	1.78177	https://www.genecards.org/cgi-bin/carddisp.pl?gene=PTBP1
USP11	Ubiquitin Specific Peptidase 11	Protein Coding	41	GC0XP047232	1.78177	https://www.genecards.org/cgi-bin/carddisp.pl?gene=USP11
AKAP8	A-Kinase Anchoring Protein 8	Protein Coding	40	GC19M015354	1.78177	https://www.genecards.org/cgi-bin/carddisp.pl?gene=AKAP8
CCT4	Chaperonin Containing TCP1 Subunit 4	Protein Coding	40	GC02M061868	1.78177	https://www.genecards.org/cgi-bin/carddisp.pl?gene=CCT4
HNRNPDL	Heterogeneous Nuclear Ribonucleoprotein D Like	Protein Coding	40	GC04M082422	1.78177	https://www.genecards.org/cgi-bin/carddisp.pl?gene=HNRNPDL
KPNA1	Karyopherin Subunit Alpha 1	Protein Coding	40	GC03M122421	1.78177	https://www.genecards.org/cgi-bin/carddisp.pl?gene=KPNA1
MAP4	Microtubule Associated Protein 4	Protein Coding	40	GC03M047850	1.78177	https://www.genecards.org/cgi-bin/carddisp.pl?gene=MAP4
PABPC4	Poly(A) Binding Protein Cytoplasmic 4	Protein Coding	40	GC01M039560	1.78177	https://www.genecards.org/cgi-bin/carddisp.pl?gene=PABPC4
CCT6A	Chaperonin Containing TCP1 Subunit 6A	Protein Coding	39	GC07P056051	1.78177	https://www.genecards.org/cgi-bin/carddisp.pl?gene=CCT6A
DDX17	DEAD-Box Helicase 17	Protein Coding	39	GC22M038483	1.78177	https://www.genecards.org/cgi-bin/carddisp.pl?gene=DDX17
HNRNPF	Heterogeneous Nuclear Ribonucleoprotein F	Protein Coding	38	GC10M043385	1.78177	https://www.genecards.org/cgi-bin/carddisp.pl?gene=HNRNPF
HNRNPM	Heterogeneous Nuclear Ribonucleoprotein M	Protein Coding	38	GC19P008444	1.78177	https://www.genecards.org/cgi-bin/carddisp.pl?gene=HNRNPM
ILF3	Interleukin Enhancer Binding Factor 3	Protein Coding	38	GC19P010655	1.78177	https://www.genecards.org/cgi-bin/carddisp.pl?gene=ILF3
DDX3Y	DEAD-Box Helicase 3 Y-Linked	Protein Coding	37	GC0YP012903	1.78177	https://www.genecards.org/cgi-bin/carddisp.pl?gene=DDX3Y
DHX15	DEAH-Box Helicase 15	Protein Coding	37	GC04M024519	1.78177	https://www.genecards.org/cgi-bin/carddisp.pl?gene=DHX15
SCYL2	SCY1 Like Pseudokinase 2	Protein Coding	37	GC12P100267	1.78177	https://www.genecards.org/cgi-bin/carddisp.pl?gene=SCYL2
GARS1	Glycyl-TRNA Synthetase 1	Protein Coding	36	GC07P030580	1.78177	https://www.genecards.org/cgi-bin/carddisp.pl?gene=GARS1
GEMIN5	Gem Nuclear Organelle Associated Protein 5	Protein Coding	36	GC05M154887	1.78177	https://www.genecards.org/cgi-bin/carddisp.pl?gene=GEMIN5
PABPC3	Poly(A) Binding Protein Cytoplasmic 3	Protein Coding	36	GC13P025445	1.78177	https://www.genecards.org/cgi-bin/carddisp.pl?gene=PABPC3
SEC16A	SEC16 Homolog A, Endoplasmic Reticulum Export Factor	Protein Coding	36	GC09M136440	1.78177	https://www.genecards.org/cgi-bin/carddisp.pl?gene=SEC16A
PPP2R2D	Protein Phosphatase 2 Regulatory Subunit Bdelta	Protein Coding	34	GC10P131900	1.78177	https://www.genecards.org/cgi-bin/carddisp.pl?gene=PPP2R2D
OBI1	ORC Ubiquitin Ligase 1	Protein Coding	26	GC13M078615	1.78177	https://www.genecards.org/cgi-bin/carddisp.pl?gene=OBI1
CACNA1C	Calcium Voltage-Gated Channel Subunit Alpha1 C	Protein Coding	48	GC12P001970	1.77734	https://www.genecards.org/cgi-bin/carddisp.pl?gene=CACNA1C
GC	GC Vitamin D Binding Protein	Protein Coding	44	GC04M071741	1.77676	https://www.genecards.org/cgi-bin/carddisp.pl?gene=GC
PTGDS	Prostaglandin D2 Synthase	Protein Coding	44	GC09P137091	1.77442	https://www.genecards.org/cgi-bin/carddisp.pl?gene=PTGDS
SYVN1	Synoviolin 1	Protein Coding	40	GC11M089758	1.76742	https://www.genecards.org/cgi-bin/carddisp.pl?gene=SYVN1
RRH	Retinal Pigment Epithelium-Derived Rhodopsin Homolog	Protein Coding	36	GC04P109827	1.76615	https://www.genecards.org/cgi-bin/carddisp.pl?gene=RRH
SCN8A	Sodium Voltage-Gated Channel Alpha Subunit 8	Protein Coding	48	GC12P051590	1.76171	https://www.genecards.org/cgi-bin/carddisp.pl?gene=SCN8A
LMAN1	Lectin, Mannose Binding 1	Protein Coding	44	GC18M059327	1.76171	https://www.genecards.org/cgi-bin/carddisp.pl?gene=LMAN1
CSMD1	CUB And Sushi Multiple Domains 1	Protein Coding	38	GC08M002953	1.76171	https://www.genecards.org/cgi-bin/carddisp.pl?gene=CSMD1
ATM	ATM Serine/Threonine Kinase	Protein Coding	50	GC11P108222	1.75981	https://www.genecards.org/cgi-bin/carddisp.pl?gene=ATM
CYP2E1	Cytochrome P450 Family 2 Subfamily E Member 1	Protein Coding	44	GC10P133520	1.75401	https://www.genecards.org/cgi-bin/carddisp.pl?gene=CYP2E1
VRK2	VRK Serine/Threonine Kinase 2	Protein Coding	40	GC02P057907	1.74176	https://www.genecards.org/cgi-bin/carddisp.pl?gene=VRK2
PSMB1	Proteasome 20S Subunit Beta 1	Protein Coding	43	GC06M170535	1.73809	https://www.genecards.org/cgi-bin/carddisp.pl?gene=PSMB1
PSMD12	Proteasome 26S Subunit, Non-ATPase 12	Protein Coding	41	GC17M067337	1.73809	https://www.genecards.org/cgi-bin/carddisp.pl?gene=PSMD12
RHOA	Ras Homolog Family Member A	Protein Coding	46	GC03M049359	1.73768	https://www.genecards.org/cgi-bin/carddisp.pl?gene=RHOA
GSR	Glutathione-Disulfide Reductase	Protein Coding	48	GC08M030678	1.72868	https://www.genecards.org/cgi-bin/carddisp.pl?gene=GSR
OLFML3	Olfactomedin Like 3	Protein Coding	38	GC01P113979	1.7223	https://www.genecards.org/cgi-bin/carddisp.pl?gene=OLFML3
RB1	RB Transcriptional Corepressor 1	Protein Coding	45	GC13P048303	1.71502	https://www.genecards.org/cgi-bin/carddisp.pl?gene=RB1
GCK	Glucokinase	Protein Coding	48	GC07M044467	1.7096	https://www.genecards.org/cgi-bin/carddisp.pl?gene=GCK
ABCB7	ATP Binding Cassette Subfamily B Member 7	Protein Coding	43	GC0XM075053	1.70856	https://www.genecards.org/cgi-bin/carddisp.pl?gene=ABCB7
ANGPTL2	Angiopoietin Like 2	Protein Coding	37	GC09M127087	1.7072	https://www.genecards.org/cgi-bin/carddisp.pl?gene=ANGPTL2
SNCA	Synuclein Alpha	Protein Coding	48	GC04M089724	1.70445	https://www.genecards.org/cgi-bin/carddisp.pl?gene=SNCA
JAK2	Janus Kinase 2	Protein Coding	50	GC09P004985	1.7008	https://www.genecards.org/cgi-bin/carddisp.pl?gene=JAK2
NR1H3	Nuclear Receptor Subfamily 1 Group H Member 3	Protein Coding	45	GC11P047248	1.69369	https://www.genecards.org/cgi-bin/carddisp.pl?gene=NR1H3
ESRRB	Estrogen Related Receptor Beta	Protein Coding	47	GC14P076310	1.68051	https://www.genecards.org/cgi-bin/carddisp.pl?gene=ESRRB
CAMK1	Calcium/Calmodulin Dependent Protein Kinase I	Protein Coding	42	GC03M009774	1.67172	https://www.genecards.org/cgi-bin/carddisp.pl?gene=CAMK1
NCAM1	Neural Cell Adhesion Molecule 1	Protein Coding	45	GC11P112961	1.65915	https://www.genecards.org/cgi-bin/carddisp.pl?gene=NCAM1
ATG14	Autophagy Related 14	Protein Coding	34	GC14M055366	1.65541	https://www.genecards.org/cgi-bin/carddisp.pl?gene=ATG14
H2BC15	H2B Clustered Histone 15	Protein Coding	25	GC06P083551	1.6546	https://www.genecards.org/cgi-bin/carddisp.pl?gene=H2BC15
AQP3	Aquaporin 3 (Gill Blood Group)	Protein Coding	44	GC09M033431	1.65082	https://www.genecards.org/cgi-bin/carddisp.pl?gene=AQP3
SPSB1	SplA/Ryanodine Receptor Domain And SOCS Box Containing 1	Protein Coding	37	GC01P009292	1.64904	https://www.genecards.org/cgi-bin/carddisp.pl?gene=SPSB1
RPA2	Replication Protein A2	Protein Coding	42	GC01M027937	1.64765	https://www.genecards.org/cgi-bin/carddisp.pl?gene=RPA2
MAOA	Monoamine Oxidase A	Protein Coding	48	GC0XP043654	1.61587	https://www.genecards.org/cgi-bin/carddisp.pl?gene=MAOA
FHIT	Fragile Histidine Triad Diadenosine Triphosphatase	Protein Coding	42	GC03M059747	1.61068	https://www.genecards.org/cgi-bin/carddisp.pl?gene=FHIT
CHRM3	Cholinergic Receptor Muscarinic 3	Protein Coding	47	GC01P239386	1.6097	https://www.genecards.org/cgi-bin/carddisp.pl?gene=CHRM3
NECTIN1	Nectin Cell Adhesion Molecule 1	Protein Coding	37	GC11M119624	1.60945	https://www.genecards.org/cgi-bin/carddisp.pl?gene=NECTIN1
THPO	Thrombopoietin	Protein Coding	42	GC03M184371	1.60426	https://www.genecards.org/cgi-bin/carddisp.pl?gene=THPO
RYR2	Ryanodine Receptor 2	Protein Coding	46	GC01P237042	1.59628	https://www.genecards.org/cgi-bin/carddisp.pl?gene=RYR2
AR	Androgen Receptor	Protein Coding	50	GC0XP067544	1.58692	https://www.genecards.org/cgi-bin/carddisp.pl?gene=AR
GGT1	Gamma-Glutamyltransferase 1	Protein Coding	48	GC22P024583	1.58368	https://www.genecards.org/cgi-bin/carddisp.pl?gene=GGT1
NR1I2	Nuclear Receptor Subfamily 1 Group I Member 2	Protein Coding	44	GC03P119780	1.58272	https://www.genecards.org/cgi-bin/carddisp.pl?gene=NR1I2
NR6A1	Nuclear Receptor Subfamily 6 Group A Member 1	Protein Coding	40	GC09M124517	1.57942	https://www.genecards.org/cgi-bin/carddisp.pl?gene=NR6A1
MAGEC2	MAGE Family Member C2	Protein Coding	35	GC0XM142202	1.57934	https://www.genecards.org/cgi-bin/carddisp.pl?gene=MAGEC2
TAC1	Tachykinin Precursor 1	Protein Coding	41	GC07P097731	1.5791	https://www.genecards.org/cgi-bin/carddisp.pl?gene=TAC1
GPT	Glutamic--Pyruvic Transaminase	Protein Coding	40	GC08P144502	1.57748	https://www.genecards.org/cgi-bin/carddisp.pl?gene=GPT
SLC46A1	Solute Carrier Family 46 Member 1	Protein Coding	41	GC17M035136	1.57727	https://www.genecards.org/cgi-bin/carddisp.pl?gene=SLC46A1
FGF21	Fibroblast Growth Factor 21	Protein Coding	37	GC19P067053	1.57647	https://www.genecards.org/cgi-bin/carddisp.pl?gene=FGF21
RPS6KA1	Ribosomal Protein S6 Kinase A1	Protein Coding	48	GC01P026540	1.57498	https://www.genecards.org/cgi-bin/carddisp.pl?gene=RPS6KA1
DNAH8	Dynein Axonemal Heavy Chain 8	Protein Coding	37	GC06P083874	1.57489	https://www.genecards.org/cgi-bin/carddisp.pl?gene=DNAH8
CCL4	C-C Motif Chemokine Ligand 4	Protein Coding	37	GC17P036103	1.57285	https://www.genecards.org/cgi-bin/carddisp.pl?gene=CCL4
IGFBP7	Insulin Like Growth Factor Binding Protein 7	Protein Coding	44	GC04M057030	1.56849	https://www.genecards.org/cgi-bin/carddisp.pl?gene=IGFBP7
ADIPOR1	Adiponectin Receptor 1	Protein Coding	43	GC01M202940	1.56849	https://www.genecards.org/cgi-bin/carddisp.pl?gene=ADIPOR1
ADIPOR2	Adiponectin Receptor 2	Protein Coding	41	GC12P001670	1.56849	https://www.genecards.org/cgi-bin/carddisp.pl?gene=ADIPOR2
JUND	JunD Proto-Oncogene, AP-1 Transcription Factor Subunit	Protein Coding	41	GC19M018279	1.56769	https://www.genecards.org/cgi-bin/carddisp.pl?gene=JUND
PSME1	Proteasome Activator Subunit 1	Protein Coding	40	GC14P024136	1.56764	https://www.genecards.org/cgi-bin/carddisp.pl?gene=PSME1
HLA-DQB1	Major Histocompatibility Complex, Class II, DQ Beta 1	Protein Coding	42	GC06M066016	1.56185	https://www.genecards.org/cgi-bin/carddisp.pl?gene=HLA-DQB1
CYP19A1	Cytochrome P450 Family 19 Subfamily A Member 1	Protein Coding	47	GC15M051208	1.55991	https://www.genecards.org/cgi-bin/carddisp.pl?gene=CYP19A1
CAT	Catalase	Protein Coding	49	GC11P034460	1.55588	https://www.genecards.org/cgi-bin/carddisp.pl?gene=CAT
PDE4D	Phosphodiesterase 4D	Protein Coding	47	GC05M058969	1.55535	https://www.genecards.org/cgi-bin/carddisp.pl?gene=PDE4D
EYA1	EYA Transcriptional Coactivator And Phosphatase 1	Protein Coding	44	GC08M071210	1.55535	https://www.genecards.org/cgi-bin/carddisp.pl?gene=EYA1
OPCML	Opioid Binding Protein/Cell Adhesion Molecule Like	Protein Coding	42	GC11M132405	1.55535	https://www.genecards.org/cgi-bin/carddisp.pl?gene=OPCML
MYRIP	Myosin VIIA And Rab Interacting Protein	Protein Coding	37	GC03P039909	1.55535	https://www.genecards.org/cgi-bin/carddisp.pl?gene=MYRIP
CUL3	Cullin 3	Protein Coding	45	GC02M224470	1.55517	https://www.genecards.org/cgi-bin/carddisp.pl?gene=CUL3
SERPINA7	Serpin Family A Member 7	Protein Coding	40	GC0XM106032	1.55433	https://www.genecards.org/cgi-bin/carddisp.pl?gene=SERPINA7
GNA11	G Protein Subunit Alpha 11	Protein Coding	46	GC19P003094	1.54871	https://www.genecards.org/cgi-bin/carddisp.pl?gene=GNA11
FBXL17	F-Box And Leucine Rich Repeat Protein 17	Protein Coding	36	GC05M107859	1.54871	https://www.genecards.org/cgi-bin/carddisp.pl?gene=FBXL17
SKP2	S-Phase Kinase Associated Protein 2	Protein Coding	42	GC05P036151	1.54818	https://www.genecards.org/cgi-bin/carddisp.pl?gene=SKP2
TGFB2	Transforming Growth Factor Beta 2	Protein Coding	49	GC01P218345	1.54787	https://www.genecards.org/cgi-bin/carddisp.pl?gene=TGFB2
ANP32A	Acidic Nuclear Phosphoprotein 32 Family Member A	Protein Coding	41	GC15M068778	1.54764	https://www.genecards.org/cgi-bin/carddisp.pl?gene=ANP32A
PROKR2	Prokineticin Receptor 2	Protein Coding	41	GC20M005409	1.54512	https://www.genecards.org/cgi-bin/carddisp.pl?gene=PROKR2
PSMA4	Proteasome 20S Subunit Alpha 4	Protein Coding	42	GC15P078540	1.53945	https://www.genecards.org/cgi-bin/carddisp.pl?gene=PSMA4
G0S2	G0/G1 Switch 2	Protein Coding	32	GC01P209675	1.53945	https://www.genecards.org/cgi-bin/carddisp.pl?gene=G0S2
NFKB1	Nuclear Factor Kappa B Subunit 1	Protein Coding	49	GC04P102501	1.53898	https://www.genecards.org/cgi-bin/carddisp.pl?gene=NFKB1
SDC3	Syndecan 3	Protein Coding	41	GC01M030869	1.53095	https://www.genecards.org/cgi-bin/carddisp.pl?gene=SDC3
RPS6KB1	Ribosomal Protein S6 Kinase B1	Protein Coding	46	GC17P059893	1.52882	https://www.genecards.org/cgi-bin/carddisp.pl?gene=RPS6KB1
EIF4EBP1	Eukaryotic Translation Initiation Factor 4E Binding Protein 1	Protein Coding	44	GC08P038469	1.52882	https://www.genecards.org/cgi-bin/carddisp.pl?gene=EIF4EBP1
SCT	Secretin	Protein Coding	33	GC11M000626	1.52714	https://www.genecards.org/cgi-bin/carddisp.pl?gene=SCT
PTEN	Phosphatase And Tensin Homolog	Protein Coding	50	GC10P092487	1.52494	https://www.genecards.org/cgi-bin/carddisp.pl?gene=PTEN
SMAD3	SMAD Family Member 3	Protein Coding	48	GC15P067063	1.51884	https://www.genecards.org/cgi-bin/carddisp.pl?gene=SMAD3
SNAI1	Snail Family Transcriptional Repressor 1	Protein Coding	42	GC20P049982	1.51884	https://www.genecards.org/cgi-bin/carddisp.pl?gene=SNAI1
CD63	CD63 Molecule	Protein Coding	41	GC12M055725	1.51628	https://www.genecards.org/cgi-bin/carddisp.pl?gene=CD63
GPD1	Glycerol-3-Phosphate Dehydrogenase 1	Protein Coding	42	GC12P050119	1.50898	https://www.genecards.org/cgi-bin/carddisp.pl?gene=GPD1
TXNIP	Thioredoxin Interacting Protein	Protein Coding	37	GC01M145992	1.50319	https://www.genecards.org/cgi-bin/carddisp.pl?gene=TXNIP
KCNH4	Potassium Voltage-Gated Channel Subfamily H Member 4	Protein Coding	38	GC17M042205	1.50315	https://www.genecards.org/cgi-bin/carddisp.pl?gene=KCNH4
BACH1	BTB Domain And CNC Homolog 1	Protein Coding	41	GC21P029194	1.49989	https://www.genecards.org/cgi-bin/carddisp.pl?gene=BACH1
LY96	Lymphocyte Antigen 96	Protein Coding	41	GC08P073991	1.49989	https://www.genecards.org/cgi-bin/carddisp.pl?gene=LY96
CLEC1B	C-Type Lectin Domain Family 1 Member B	Protein Coding	38	GC12M021103	1.49989	https://www.genecards.org/cgi-bin/carddisp.pl?gene=CLEC1B
HK2	Hexokinase 2	Protein Coding	45	GC02P074833	1.49872	https://www.genecards.org/cgi-bin/carddisp.pl?gene=HK2
TPT1	Tumor Protein, Translationally-Controlled 1	Protein Coding	45	GC13M045333	1.49367	https://www.genecards.org/cgi-bin/carddisp.pl?gene=TPT1
PLIN1	Perilipin 1	Protein Coding	44	GC15M089664	1.4932	https://www.genecards.org/cgi-bin/carddisp.pl?gene=PLIN1
GRIN2C	Glutamate Ionotropic Receptor NMDA Type Subunit 2C	Protein Coding	44	GC17M074842	1.49294	https://www.genecards.org/cgi-bin/carddisp.pl?gene=GRIN2C
ACHE	Acetylcholinesterase (Cartwright Blood Group)	Protein Coding	44	GC07M100889	1.49188	https://www.genecards.org/cgi-bin/carddisp.pl?gene=ACHE
TSPO	Translocator Protein	Protein Coding	43	GC22P043151	1.48806	https://www.genecards.org/cgi-bin/carddisp.pl?gene=TSPO
PDPK1	3-Phosphoinositide Dependent Protein Kinase 1	Protein Coding	47	GC16P002537	1.48757	https://www.genecards.org/cgi-bin/carddisp.pl?gene=PDPK1
PHB2	Prohibitin 2	Protein Coding	41	GC12M006965	1.48635	https://www.genecards.org/cgi-bin/carddisp.pl?gene=PHB2
HFE	Homeostatic Iron Regulator	Protein Coding	44	GC06P026087	1.48475	https://www.genecards.org/cgi-bin/carddisp.pl?gene=HFE
ETS1	ETS Proto-Oncogene 1, Transcription Factor	Protein Coding	45	GC11M128458	1.48321	https://www.genecards.org/cgi-bin/carddisp.pl?gene=ETS1
RHO	Rhodopsin	Protein Coding	46	GC03P134215	1.48171	https://www.genecards.org/cgi-bin/carddisp.pl?gene=RHO
CYP3A5	Cytochrome P450 Family 3 Subfamily A Member 5	Protein Coding	45	GC07M099648	1.48043	https://www.genecards.org/cgi-bin/carddisp.pl?gene=CYP3A5
RBCK1	RANBP2-Type And C3HC4-Type Zinc Finger Containing 1	Protein Coding	41	GC20P000407	1.47226	https://www.genecards.org/cgi-bin/carddisp.pl?gene=RBCK1
ADH4	Alcohol Dehydrogenase 4 (Class II), Pi Polypeptide	Protein Coding	42	GC04M099123	1.4678	https://www.genecards.org/cgi-bin/carddisp.pl?gene=ADH4
SF3A3	Splicing Factor 3a Subunit 3	Protein Coding	36	GC01M037956	1.46753	https://www.genecards.org/cgi-bin/carddisp.pl?gene=SF3A3
LDHA	Lactate Dehydrogenase A	Protein Coding	49	GC11P018394	1.46207	https://www.genecards.org/cgi-bin/carddisp.pl?gene=LDHA
TUBB3	Tubulin Beta 3 Class III	Protein Coding	46	GC16P091332	1.46207	https://www.genecards.org/cgi-bin/carddisp.pl?gene=TUBB3
GSTM3	Glutathione S-Transferase Mu 3	Protein Coding	45	GC01M109733	1.46207	https://www.genecards.org/cgi-bin/carddisp.pl?gene=GSTM3
LDHB	Lactate Dehydrogenase B	Protein Coding	45	GC12M021635	1.46207	https://www.genecards.org/cgi-bin/carddisp.pl?gene=LDHB
IDI1	Isopentenyl-Diphosphate Delta Isomerase 1	Protein Coding	41	GC10M001039	1.46207	https://www.genecards.org/cgi-bin/carddisp.pl?gene=IDI1
LDHC	Lactate Dehydrogenase C	Protein Coding	41	GC11P018519	1.46207	https://www.genecards.org/cgi-bin/carddisp.pl?gene=LDHC
UGP2	UDP-Glucose Pyrophosphorylase 2	Protein Coding	41	GC02P063840	1.46207	https://www.genecards.org/cgi-bin/carddisp.pl?gene=UGP2
VAPA	VAMP Associated Protein A	Protein Coding	41	GC18P009904	1.46207	https://www.genecards.org/cgi-bin/carddisp.pl?gene=VAPA
AZIN1	Antizyme Inhibitor 1	Protein Coding	39	GC08M102826	1.46207	https://www.genecards.org/cgi-bin/carddisp.pl?gene=AZIN1
HLA-DMA	Major Histocompatibility Complex, Class II, DM Alpha	Protein Coding	39	GC06M066028	1.46207	https://www.genecards.org/cgi-bin/carddisp.pl?gene=HLA-DMA
HERPUD1	Homocysteine Inducible ER Protein With Ubiquitin Like Domain 1	Protein Coding	38	GC16P056932	1.46207	https://www.genecards.org/cgi-bin/carddisp.pl?gene=HERPUD1
PPP1R3C	Protein Phosphatase 1 Regulatory Subunit 3C	Protein Coding	37	GC10M091628	1.46207	https://www.genecards.org/cgi-bin/carddisp.pl?gene=PPP1R3C
IFNG	Interferon Gamma	Protein Coding	46	GC12M068154	1.46023	https://www.genecards.org/cgi-bin/carddisp.pl?gene=IFNG
DUSP1	Dual Specificity Phosphatase 1	Protein Coding	45	GC05M172768	1.45995	https://www.genecards.org/cgi-bin/carddisp.pl?gene=DUSP1
OXTR	Oxytocin Receptor	Protein Coding	45	GC03M008767	1.45035	https://www.genecards.org/cgi-bin/carddisp.pl?gene=OXTR
TRRAP	Transformation/Transcription Domain Associated Protein	Protein Coding	44	GC07P098877	1.44101	https://www.genecards.org/cgi-bin/carddisp.pl?gene=TRRAP
SLC2A2	Solute Carrier Family 2 Member 2	Protein Coding	47	GC03M170996	1.43551	https://www.genecards.org/cgi-bin/carddisp.pl?gene=SLC2A2
RBP2	Retinol Binding Protein 2	Protein Coding	38	GC03M139452	1.43292	https://www.genecards.org/cgi-bin/carddisp.pl?gene=RBP2
EPHB2	EPH Receptor B2	Protein Coding	49	GC01P022710	1.43227	https://www.genecards.org/cgi-bin/carddisp.pl?gene=EPHB2
PTCH1	Patched 1	Protein Coding	48	GC09M095442	1.43143	https://www.genecards.org/cgi-bin/carddisp.pl?gene=PTCH1
NEUROD1	Neuronal Differentiation 1	Protein Coding	42	GC02M181673	1.4305	https://www.genecards.org/cgi-bin/carddisp.pl?gene=NEUROD1
TRIM35	Tripartite Motif Containing 35	Protein Coding	36	GC08M027284	1.43039	https://www.genecards.org/cgi-bin/carddisp.pl?gene=TRIM35
NCOR2	Nuclear Receptor Corepressor 2	Protein Coding	42	GC12M124324	1.42546	https://www.genecards.org/cgi-bin/carddisp.pl?gene=NCOR2
SUGP1	SURP And G-Patch Domain Containing 1	Protein Coding	34	GC19M019276	1.4253	https://www.genecards.org/cgi-bin/carddisp.pl?gene=SUGP1
THBS1	Thrombospondin 1	Protein Coding	44	GC15P039581	1.42252	https://www.genecards.org/cgi-bin/carddisp.pl?gene=THBS1
MIF	Macrophage Migration Inhibitory Factor	Protein Coding	46	GC22P023894	1.42077	https://www.genecards.org/cgi-bin/carddisp.pl?gene=MIF
HTR1B	5-Hydroxytryptamine Receptor 1B	Protein Coding	42	GC06M077478	1.42077	https://www.genecards.org/cgi-bin/carddisp.pl?gene=HTR1B
CALCA	Calcitonin Related Polypeptide Alpha	Protein Coding	42	GC11M014945	1.42	https://www.genecards.org/cgi-bin/carddisp.pl?gene=CALCA
MAPK3	Mitogen-Activated Protein Kinase 3	Protein Coding	46	GC16M037120	1.41442	https://www.genecards.org/cgi-bin/carddisp.pl?gene=MAPK3
TRIP12	Thyroid Hormone Receptor Interactor 12	Protein Coding	42	GC02M229763	1.40849	https://www.genecards.org/cgi-bin/carddisp.pl?gene=TRIP12
TERT	Telomerase Reverse Transcriptase	Protein Coding	49	GC05M001253	1.40694	https://www.genecards.org/cgi-bin/carddisp.pl?gene=TERT
TNPO1	Transportin 1	Protein Coding	40	GC05P072816	1.40421	https://www.genecards.org/cgi-bin/carddisp.pl?gene=TNPO1
PRKN	Parkin RBR E3 Ubiquitin Protein Ligase	Protein Coding	37	GC06M161348	1.40191	https://www.genecards.org/cgi-bin/carddisp.pl?gene=PRKN
LEMD3	LEM Domain Containing 3	Protein Coding	41	GC12P065169	1.39379	https://www.genecards.org/cgi-bin/carddisp.pl?gene=LEMD3
UCHL5	Ubiquitin C-Terminal Hydrolase L5	Protein Coding	40	GC01M193012	1.39379	https://www.genecards.org/cgi-bin/carddisp.pl?gene=UCHL5
TBL3	Transducin Beta Like 3	Protein Coding	38	GC16P011688	1.39379	https://www.genecards.org/cgi-bin/carddisp.pl?gene=TBL3
UBE2O	Ubiquitin Conjugating Enzyme E2 O	Protein Coding	38	GC17M076389	1.39379	https://www.genecards.org/cgi-bin/carddisp.pl?gene=UBE2O
COPS6	COP9 Signalosome Subunit 6	Protein Coding	36	GC07P100088	1.39379	https://www.genecards.org/cgi-bin/carddisp.pl?gene=COPS6
ZNF207	Zinc Finger Protein 207	Protein Coding	36	GC17P055110	1.39379	https://www.genecards.org/cgi-bin/carddisp.pl?gene=ZNF207
ZNF44	Zinc Finger Protein 44	Protein Coding	36	GC19M012224	1.39379	https://www.genecards.org/cgi-bin/carddisp.pl?gene=ZNF44
ZNF174	Zinc Finger Protein 174	Protein Coding	34	GC16P003401	1.39379	https://www.genecards.org/cgi-bin/carddisp.pl?gene=ZNF174
USP38	Ubiquitin Specific Peptidase 38	Protein Coding	33	GC04P143184	1.39379	https://www.genecards.org/cgi-bin/carddisp.pl?gene=USP38
OGG1	8-Oxoguanine DNA Glycosylase	Protein Coding	45	GC03P012414	1.39302	https://www.genecards.org/cgi-bin/carddisp.pl?gene=OGG1
KCNC2	Potassium Voltage-Gated Channel Subfamily C Member 2	Protein Coding	40	GC12M075040	1.38934	https://www.genecards.org/cgi-bin/carddisp.pl?gene=KCNC2
AHRR	Aryl Hydrocarbon Receptor Repressor	Protein Coding	34	GC05P000321	1.38621	https://www.genecards.org/cgi-bin/carddisp.pl?gene=AHRR
CDKN1B	Cyclin Dependent Kinase Inhibitor 1B	Protein Coding	45	GC12P021339	1.38582	https://www.genecards.org/cgi-bin/carddisp.pl?gene=CDKN1B
PBRM1	Polybromo 1	Protein Coding	45	GC03M052545	1.3849	https://www.genecards.org/cgi-bin/carddisp.pl?gene=PBRM1
CST3	Cystatin C	Protein Coding	42	GC20M023667	1.38439	https://www.genecards.org/cgi-bin/carddisp.pl?gene=CST3
HSF1	Heat Shock Transcription Factor 1	Protein Coding	43	GC08P144291	1.36835	https://www.genecards.org/cgi-bin/carddisp.pl?gene=HSF1
PRKG1	Protein Kinase CGMP-Dependent 1	Protein Coding	48	GC10P050991	1.36734	https://www.genecards.org/cgi-bin/carddisp.pl?gene=PRKG1
STX1A	Syntaxin 1A	Protein Coding	45	GC07M073700	1.3642	https://www.genecards.org/cgi-bin/carddisp.pl?gene=STX1A
TAB2	TGF-Beta Activated Kinase 1 (MAP3K7) Binding Protein 2	Protein Coding	46	GC06P149218	1.36123	https://www.genecards.org/cgi-bin/carddisp.pl?gene=TAB2
GFRA1	GDNF Family Receptor Alpha 1	Protein Coding	44	GC10M116056	1.36123	https://www.genecards.org/cgi-bin/carddisp.pl?gene=GFRA1
PURA	Purine Rich Element Binding Protein A	Protein Coding	44	GC05P140076	1.36123	https://www.genecards.org/cgi-bin/carddisp.pl?gene=PURA
EIF4G2	Eukaryotic Translation Initiation Factor 4 Gamma 2	Protein Coding	41	GC11M011069	1.36123	https://www.genecards.org/cgi-bin/carddisp.pl?gene=EIF4G2
MYF6	Myogenic Factor 6	Protein Coding	41	GC12P080707	1.36123	https://www.genecards.org/cgi-bin/carddisp.pl?gene=MYF6
QKI	QKI, KH Domain Containing RNA Binding	Protein Coding	41	GC06P163414	1.36123	https://www.genecards.org/cgi-bin/carddisp.pl?gene=QKI
BTG1	BTG Anti-Proliferation Factor 1	Protein Coding	40	GC12M092140	1.36123	https://www.genecards.org/cgi-bin/carddisp.pl?gene=BTG1
CLDN5	Claudin 5	Protein Coding	40	GC22M019523	1.36123	https://www.genecards.org/cgi-bin/carddisp.pl?gene=CLDN5
TOB1	Transducer Of ERBB2, 1	Protein Coding	40	GC17M050862	1.36123	https://www.genecards.org/cgi-bin/carddisp.pl?gene=TOB1
LDHD	Lactate Dehydrogenase D	Protein Coding	39	GC16M075111	1.36123	https://www.genecards.org/cgi-bin/carddisp.pl?gene=LDHD
NCKAP1	NCK Associated Protein 1	Protein Coding	38	GC02M182909	1.36123	https://www.genecards.org/cgi-bin/carddisp.pl?gene=NCKAP1
NCOA4	Nuclear Receptor Coactivator 4	Protein Coding	38	GC10M046005	1.36123	https://www.genecards.org/cgi-bin/carddisp.pl?gene=NCOA4
PIGF	Phosphatidylinositol Glycan Anchor Biosynthesis Class F	Protein Coding	38	GC02M046580	1.36123	https://www.genecards.org/cgi-bin/carddisp.pl?gene=PIGF
RBPMS	RNA Binding Protein, MRNA Processing Factor	Protein Coding	38	GC08P030361	1.36123	https://www.genecards.org/cgi-bin/carddisp.pl?gene=RBPMS
ZFR	Zinc Finger RNA Binding Protein	Protein Coding	37	GC05M032390	1.36123	https://www.genecards.org/cgi-bin/carddisp.pl?gene=ZFR
DAZAP2	DAZ Associated Protein 2	Protein Coding	36	GC12P051238	1.36123	https://www.genecards.org/cgi-bin/carddisp.pl?gene=DAZAP2
STBD1	Starch Binding Domain 1	Protein Coding	34	GC04P076306	1.36123	https://www.genecards.org/cgi-bin/carddisp.pl?gene=STBD1
GTDC1	Glycosyltransferase Like Domain Containing 1	Protein Coding	35	GC02M143938	1.35959	https://www.genecards.org/cgi-bin/carddisp.pl?gene=GTDC1
APOH	Apolipoprotein H	Protein Coding	43	GC17M066212	1.3565	https://www.genecards.org/cgi-bin/carddisp.pl?gene=APOH
GRM1	Glutamate Metabotropic Receptor 1	Protein Coding	49	GC06P145973	1.35642	https://www.genecards.org/cgi-bin/carddisp.pl?gene=GRM1
MMADHC	Metabolism Of Cobalamin Associated D	Protein Coding	41	GC02M149569	1.34325	https://www.genecards.org/cgi-bin/carddisp.pl?gene=MMADHC
SLC10A2	Solute Carrier Family 10 Member 2	Protein Coding	41	GC13M103043	1.34325	https://www.genecards.org/cgi-bin/carddisp.pl?gene=SLC10A2
ST3GAL1	ST3 Beta-Galactoside Alpha-2,3-Sialyltransferase 1	Protein Coding	41	GC08M133454	1.34325	https://www.genecards.org/cgi-bin/carddisp.pl?gene=ST3GAL1
ING3	Inhibitor Of Growth Family Member 3	Protein Coding	38	GC07P120950	1.34325	https://www.genecards.org/cgi-bin/carddisp.pl?gene=ING3
ITPK1	Inositol-Tetrakisphosphate 1-Kinase	Protein Coding	38	GC14M092936	1.34325	https://www.genecards.org/cgi-bin/carddisp.pl?gene=ITPK1
CYP2A6	Cytochrome P450 Family 2 Subfamily A Member 6	Protein Coding	46	GC19M040843	1.34281	https://www.genecards.org/cgi-bin/carddisp.pl?gene=CYP2A6
HCRTR1	Hypocretin Receptor 1	Protein Coding	42	GC01P031587	1.33928	https://www.genecards.org/cgi-bin/carddisp.pl?gene=HCRTR1
MTHFR	Methylenetetrahydrofolate Reductase	Protein Coding	46	GC01M011785	1.33071	https://www.genecards.org/cgi-bin/carddisp.pl?gene=MTHFR
CREB3	CAMP Responsive Element Binding Protein 3	Protein Coding	37	GC09P047172	1.32706	https://www.genecards.org/cgi-bin/carddisp.pl?gene=CREB3
P2RX7	Purinergic Receptor P2X 7	Protein Coding	45	GC12P126220	1.32619	https://www.genecards.org/cgi-bin/carddisp.pl?gene=P2RX7
PARP1	Poly(ADP-Ribose) Polymerase 1	Protein Coding	47	GC01M226360	1.31807	https://www.genecards.org/cgi-bin/carddisp.pl?gene=PARP1
HSD11B2	Hydroxysteroid 11-Beta Dehydrogenase 2	Protein Coding	45	GC16P067433	1.31764	https://www.genecards.org/cgi-bin/carddisp.pl?gene=HSD11B2
STAG2	Stromal Antigen 2	Protein Coding	44	GC0XP123960	1.31493	https://www.genecards.org/cgi-bin/carddisp.pl?gene=STAG2
PEPC	Peptidase C	Protein Coding	6	GC01U990121	1.30881	https://www.genecards.org/cgi-bin/carddisp.pl?gene=PEPC
INSL6	Insulin Like 6	Protein Coding	34	GC09M004991	1.30872	https://www.genecards.org/cgi-bin/carddisp.pl?gene=INSL6
SOX14	SRY-Box Transcription Factor 14	Protein Coding	37	GC03P137764	1.30526	https://www.genecards.org/cgi-bin/carddisp.pl?gene=SOX14
FBXL12	F-Box And Leucine Rich Repeat Protein 12	Protein Coding	34	GC19M009810	1.30526	https://www.genecards.org/cgi-bin/carddisp.pl?gene=FBXL12
FBXL6	F-Box And Leucine Rich Repeat Protein 6	Protein Coding	33	GC08M144355	1.30526	https://www.genecards.org/cgi-bin/carddisp.pl?gene=FBXL6
FBXL8	F-Box And Leucine Rich Repeat Protein 8	Protein Coding	33	GC16P067160	1.30526	https://www.genecards.org/cgi-bin/carddisp.pl?gene=FBXL8
FBXL22	F-Box And Leucine Rich Repeat Protein 22	Protein Coding	31	GC15P063597	1.30526	https://www.genecards.org/cgi-bin/carddisp.pl?gene=FBXL22
ENSG00000265690	Novel Protein	Protein Coding	6	GC16P067165	1.30526	https://www.genecards.org/cgi-bin/carddisp.pl?gene=ENSG00000265690
HSD11B1	Hydroxysteroid 11-Beta Dehydrogenase 1	Protein Coding	49	GC01P209686	1.30394	https://www.genecards.org/cgi-bin/carddisp.pl?gene=HSD11B1
ELF5	E74 Like ETS Transcription Factor 5	Protein Coding	36	GC11M034500	1.30041	https://www.genecards.org/cgi-bin/carddisp.pl?gene=ELF5
IL1RN	Interleukin 1 Receptor Antagonist	Protein Coding	46	GC02P122460	1.29771	https://www.genecards.org/cgi-bin/carddisp.pl?gene=IL1RN
ADRA2A	Adrenoceptor Alpha 2A	Protein Coding	45	GC10P111077	1.28826	https://www.genecards.org/cgi-bin/carddisp.pl?gene=ADRA2A
ALPP	Alkaline Phosphatase, Placental	Protein Coding	44	GC02P232378	1.28734	https://www.genecards.org/cgi-bin/carddisp.pl?gene=ALPP
TGFB1	Transforming Growth Factor Beta 1	Protein Coding	49	GC19M041301	1.26871	https://www.genecards.org/cgi-bin/carddisp.pl?gene=TGFB1
TAT	Tyrosine Aminotransferase	Protein Coding	44	GC16M071565	1.26846	https://www.genecards.org/cgi-bin/carddisp.pl?gene=TAT
AVPR1B	Arginine Vasopressin Receptor 1B	Protein Coding	42	GC01M206109	1.26799	https://www.genecards.org/cgi-bin/carddisp.pl?gene=AVPR1B
CP	Ceruloplasmin	Protein Coding	48	GC03M149162	1.26393	https://www.genecards.org/cgi-bin/carddisp.pl?gene=CP
GPRASP1	G Protein-Coupled Receptor Associated Sorting Protein 1	Protein Coding	33	GC0XP102651	1.26244	https://www.genecards.org/cgi-bin/carddisp.pl?gene=GPRASP1
ROCK1	Rho Associated Coiled-Coil Containing Protein Kinase 1	Protein Coding	48	GC18M020946	1.2624	https://www.genecards.org/cgi-bin/carddisp.pl?gene=ROCK1
TWIST1	Twist Family BHLH Transcription Factor 1	Protein Coding	44	GC07M019020	1.26104	https://www.genecards.org/cgi-bin/carddisp.pl?gene=TWIST1
ARHGDIA	Rho GDP Dissociation Inhibitor Alpha	Protein Coding	45	GC17M081867	1.25814	https://www.genecards.org/cgi-bin/carddisp.pl?gene=ARHGDIA
NR1H4	Nuclear Receptor Subfamily 1 Group H Member 4	Protein Coding	46	GC12P100473	1.24886	https://www.genecards.org/cgi-bin/carddisp.pl?gene=NR1H4
TLK2	Tousled Like Kinase 2	Protein Coding	44	GC17P062458	1.24645	https://www.genecards.org/cgi-bin/carddisp.pl?gene=TLK2
KISS1	KiSS-1 Metastasis Suppressor	Protein Coding	41	GC01M204190	1.24293	https://www.genecards.org/cgi-bin/carddisp.pl?gene=KISS1
BVES	Blood Vessel Epicardial Substance	Protein Coding	40	GC06M105096	1.24134	https://www.genecards.org/cgi-bin/carddisp.pl?gene=BVES
CA6	Carbonic Anhydrase 6	Protein Coding	41	GC01P008945	1.23983	https://www.genecards.org/cgi-bin/carddisp.pl?gene=CA6
ENHO	Energy Homeostasis Associated	Protein Coding	29	GC09M034516	1.23979	https://www.genecards.org/cgi-bin/carddisp.pl?gene=ENHO
ACTL6A	Actin Like 6A	Protein Coding	40	GC03P179562	1.23387	https://www.genecards.org/cgi-bin/carddisp.pl?gene=ACTL6A
CTCF	CCCTC-Binding Factor	Protein Coding	45	GC16P067563	1.23063	https://www.genecards.org/cgi-bin/carddisp.pl?gene=CTCF
ZNF704	Zinc Finger Protein 704	Protein Coding	31	GC08M080628	1.23018	https://www.genecards.org/cgi-bin/carddisp.pl?gene=ZNF704
IL2RA	Interleukin 2 Receptor Subunit Alpha	Protein Coding	48	GC10M006010	1.22817	https://www.genecards.org/cgi-bin/carddisp.pl?gene=IL2RA
TNRC6B	Trinucleotide Repeat Containing Adaptor 6B	Protein Coding	37	GC22P040044	1.22554	https://www.genecards.org/cgi-bin/carddisp.pl?gene=TNRC6B
GCH1	GTP Cyclohydrolase 1	Protein Coding	46	GC14M054842	1.22487	https://www.genecards.org/cgi-bin/carddisp.pl?gene=GCH1
TYMS	Thymidylate Synthetase	Protein Coding	46	GC18P000657	1.22044	https://www.genecards.org/cgi-bin/carddisp.pl?gene=TYMS
TPH2	Tryptophan Hydroxylase 2	Protein Coding	45	GC12P071938	1.21533	https://www.genecards.org/cgi-bin/carddisp.pl?gene=TPH2
OXT	Oxytocin/Neurophysin I Prepropeptide	Protein Coding	37	GC20P004235	1.21435	https://www.genecards.org/cgi-bin/carddisp.pl?gene=OXT
ATF6	Activating Transcription Factor 6	Protein Coding	45	GC01P161766	1.20218	https://www.genecards.org/cgi-bin/carddisp.pl?gene=ATF6
DIO2	Iodothyronine Deiodinase 2	Protein Coding	40	GC14M080197	1.20089	https://www.genecards.org/cgi-bin/carddisp.pl?gene=DIO2
PDC	Phosducin	Protein Coding	38	GC01M186412	1.19358	https://www.genecards.org/cgi-bin/carddisp.pl?gene=PDC
VWF	Von Willebrand Factor	Protein Coding	47	GC12M005917	1.18935	https://www.genecards.org/cgi-bin/carddisp.pl?gene=VWF
MEN1	Menin 1	Protein Coding	44	GC11M064803	1.1832	https://www.genecards.org/cgi-bin/carddisp.pl?gene=MEN1
PFAS	Phosphoribosylformylglycinamidine Synthase	Protein Coding	42	GC17P008247	1.18039	https://www.genecards.org/cgi-bin/carddisp.pl?gene=PFAS
DDIT3	DNA Damage Inducible Transcript 3	Protein Coding	44	GC12M057516	1.17085	https://www.genecards.org/cgi-bin/carddisp.pl?gene=DDIT3
ATF3	Activating Transcription Factor 3	Protein Coding	42	GC01P212565	1.17085	https://www.genecards.org/cgi-bin/carddisp.pl?gene=ATF3
CEBPG	CCAAT Enhancer Binding Protein Gamma	Protein Coding	35	GC19P033373	1.17085	https://www.genecards.org/cgi-bin/carddisp.pl?gene=CEBPG
NPAS3	Neuronal PAS Domain Protein 3	Protein Coding	39	GC14P032934	1.17005	https://www.genecards.org/cgi-bin/carddisp.pl?gene=NPAS3
IL4	Interleukin 4	Protein Coding	44	GC05P132673	1.16787	https://www.genecards.org/cgi-bin/carddisp.pl?gene=IL4
PNPLA3	Patatin Like Phospholipase Domain Containing 3	Protein Coding	40	GC22P043923	1.15191	https://www.genecards.org/cgi-bin/carddisp.pl?gene=PNPLA3
USP30	Ubiquitin Specific Peptidase 30	Protein Coding	38	GC12P109027	1.14588	https://www.genecards.org/cgi-bin/carddisp.pl?gene=USP30
DDC	Dopa Decarboxylase	Protein Coding	49	GC07M050458	1.14108	https://www.genecards.org/cgi-bin/carddisp.pl?gene=DDC
MEF2A	Myocyte Enhancer Factor 2A	Protein Coding	45	GC15P099565	1.13877	https://www.genecards.org/cgi-bin/carddisp.pl?gene=MEF2A
GUSB	Glucuronidase Beta	Protein Coding	46	GC07M065960	1.13353	https://www.genecards.org/cgi-bin/carddisp.pl?gene=GUSB
KDM1A	Lysine Demethylase 1A	Protein Coding	46	GC01P023019	1.12876	https://www.genecards.org/cgi-bin/carddisp.pl?gene=KDM1A
SRD5A1	Steroid 5 Alpha-Reductase 1	Protein Coding	42	GC05P006633	1.12855	https://www.genecards.org/cgi-bin/carddisp.pl?gene=SRD5A1
DRD3	Dopamine Receptor D3	Protein Coding	43	GC03M114128	1.12669	https://www.genecards.org/cgi-bin/carddisp.pl?gene=DRD3
PTGDR	Prostaglandin D2 Receptor	Protein Coding	45	GC14P052267	1.12489	https://www.genecards.org/cgi-bin/carddisp.pl?gene=PTGDR
ARRB1	Arrestin Beta 1	Protein Coding	42	GC11M090410	1.12489	https://www.genecards.org/cgi-bin/carddisp.pl?gene=ARRB1
CYP11B2	Cytochrome P450 Family 11 Subfamily B Member 2	Protein Coding	46	GC08M142910	1.12149	https://www.genecards.org/cgi-bin/carddisp.pl?gene=CYP11B2
MRE11	MRE11 Homolog, Double Strand Break Repair Nuclease	Protein Coding	39	GC11M096553	1.12033	https://www.genecards.org/cgi-bin/carddisp.pl?gene=MRE11
GLUL	Glutamate-Ammonia Ligase	Protein Coding	46	GC01M182378	1.11812	https://www.genecards.org/cgi-bin/carddisp.pl?gene=GLUL
PIK3C2A	Phosphatidylinositol-4-Phosphate 3-Kinase Catalytic Subunit Type 2 Alpha	Protein Coding	45	GC11M017580	1.11812	https://www.genecards.org/cgi-bin/carddisp.pl?gene=PIK3C2A
PPOX	Protoporphyrinogen Oxidase	Protein Coding	42	GC01P161343	1.11812	https://www.genecards.org/cgi-bin/carddisp.pl?gene=PPOX
PCNA	Proliferating Cell Nuclear Antigen	Protein Coding	48	GC20M005114	1.11739	https://www.genecards.org/cgi-bin/carddisp.pl?gene=PCNA
BAX	BCL2 Associated X, Apoptosis Regulator	Protein Coding	47	GC19P048954	1.11739	https://www.genecards.org/cgi-bin/carddisp.pl?gene=BAX
ADRB2	Adrenoceptor Beta 2	Protein Coding	47	GC05P148825	1.11571	https://www.genecards.org/cgi-bin/carddisp.pl?gene=ADRB2
XDH	Xanthine Dehydrogenase	Protein Coding	45	GC02M031334	1.11539	https://www.genecards.org/cgi-bin/carddisp.pl?gene=XDH
RPL3	Ribosomal Protein L3	Protein Coding	40	GC22M057593	1.11251	https://www.genecards.org/cgi-bin/carddisp.pl?gene=RPL3
PSME4	Proteasome Activator Subunit 4	Protein Coding	38	GC02M053864	1.11251	https://www.genecards.org/cgi-bin/carddisp.pl?gene=PSME4
HUS1	HUS1 Checkpoint Clamp Component	Protein Coding	40	GC07M048034	1.11151	https://www.genecards.org/cgi-bin/carddisp.pl?gene=HUS1
PRDX6	Peroxiredoxin 6	Protein Coding	44	GC01P173477	1.11147	https://www.genecards.org/cgi-bin/carddisp.pl?gene=PRDX6
SYP	Synaptophysin	Protein Coding	44	GC0XM049187	1.10137	https://www.genecards.org/cgi-bin/carddisp.pl?gene=SYP
IGF1R	Insulin Like Growth Factor 1 Receptor	Protein Coding	52	GC15P098648	1.0998	https://www.genecards.org/cgi-bin/carddisp.pl?gene=IGF1R
RRAS2	RAS Related 2	Protein Coding	46	GC11M014299	1.0998	https://www.genecards.org/cgi-bin/carddisp.pl?gene=RRAS2
EPB41	Erythrocyte Membrane Protein Band 4.1	Protein Coding	45	GC01P028887	1.0998	https://www.genecards.org/cgi-bin/carddisp.pl?gene=EPB41
GRM7	Glutamate Metabotropic Receptor 7	Protein Coding	45	GC03P006770	1.0998	https://www.genecards.org/cgi-bin/carddisp.pl?gene=GRM7
HABP2	Hyaluronan Binding Protein 2	Protein Coding	45	GC10P113550	1.0998	https://www.genecards.org/cgi-bin/carddisp.pl?gene=HABP2
PRKCB	Protein Kinase C Beta	Protein Coding	45	GC16P024288	1.0998	https://www.genecards.org/cgi-bin/carddisp.pl?gene=PRKCB
TRPA1	Transient Receptor Potential Cation Channel Subfamily A Member 1	Protein Coding	45	GC08M072019	1.0998	https://www.genecards.org/cgi-bin/carddisp.pl?gene=TRPA1
CBLB	Cbl Proto-Oncogene B	Protein Coding	44	GC03M105655	1.0998	https://www.genecards.org/cgi-bin/carddisp.pl?gene=CBLB
FANCL	FA Complementation Group L	Protein Coding	44	GC02M058127	1.0998	https://www.genecards.org/cgi-bin/carddisp.pl?gene=FANCL
GRIK1	Glutamate Ionotropic Receptor Kainate Type Subunit 1	Protein Coding	44	GC21M029536	1.0998	https://www.genecards.org/cgi-bin/carddisp.pl?gene=GRIK1
PTPRT	Protein Tyrosine Phosphatase Receptor Type T	Protein Coding	43	GC20M042072	1.0998	https://www.genecards.org/cgi-bin/carddisp.pl?gene=PTPRT
AFF2	AF4/FMR2 Family Member 2	Protein Coding	41	GC0XP148500	1.0998	https://www.genecards.org/cgi-bin/carddisp.pl?gene=AFF2
ATRIP	ATR Interacting Protein	Protein Coding	41	GC03P048964	1.0998	https://www.genecards.org/cgi-bin/carddisp.pl?gene=ATRIP
COL9A1	Collagen Type IX Alpha 1 Chain	Protein Coding	41	GC06M070215	1.0998	https://www.genecards.org/cgi-bin/carddisp.pl?gene=COL9A1
DLGAP1	DLG Associated Protein 1	Protein Coding	41	GC18M003488	1.0998	https://www.genecards.org/cgi-bin/carddisp.pl?gene=DLGAP1
DSCAM	DS Cell Adhesion Molecule	Protein Coding	41	GC21M040010	1.0998	https://www.genecards.org/cgi-bin/carddisp.pl?gene=DSCAM
NTM	Neurotrimin	Protein Coding	41	GC11P131370	1.0998	https://www.genecards.org/cgi-bin/carddisp.pl?gene=NTM
OPHN1	Oligophrenin 1	Protein Coding	41	GC0XM067949	1.0998	https://www.genecards.org/cgi-bin/carddisp.pl?gene=OPHN1
RGS6	Regulator Of G Protein Signaling 6	Protein Coding	40	GC14P071867	1.0998	https://www.genecards.org/cgi-bin/carddisp.pl?gene=RGS6
RND3	Rho Family GTPase 3	Protein Coding	40	GC02M150468	1.0998	https://www.genecards.org/cgi-bin/carddisp.pl?gene=RND3
DOCK4	Dedicator Of Cytokinesis 4	Protein Coding	39	GC07M111726	1.0998	https://www.genecards.org/cgi-bin/carddisp.pl?gene=DOCK4
SEC23IP	SEC23 Interacting Protein	Protein Coding	39	GC10P119892	1.0998	https://www.genecards.org/cgi-bin/carddisp.pl?gene=SEC23IP
ANKS1B	Ankyrin Repeat And Sterile Alpha Motif Domain Containing 1B	Protein Coding	38	GC12M098726	1.0998	https://www.genecards.org/cgi-bin/carddisp.pl?gene=ANKS1B
IRX1	Iroquois Homeobox 1	Protein Coding	38	GC05P003596	1.0998	https://www.genecards.org/cgi-bin/carddisp.pl?gene=IRX1
LRRC4C	Leucine Rich Repeat Containing 4C	Protein Coding	38	GC11M040118	1.0998	https://www.genecards.org/cgi-bin/carddisp.pl?gene=LRRC4C
RNF19A	Ring Finger Protein 19A, RBR E3 Ubiquitin Protein Ligase	Protein Coding	38	GC08M100257	1.0998	https://www.genecards.org/cgi-bin/carddisp.pl?gene=RNF19A
SORCS1	Sortilin Related VPS10 Domain Containing Receptor 1	Protein Coding	38	GC10M106573	1.0998	https://www.genecards.org/cgi-bin/carddisp.pl?gene=SORCS1
ATP10B	ATPase Phospholipid Transporting 10B (Putative)	Protein Coding	37	GC05M160499	1.0998	https://www.genecards.org/cgi-bin/carddisp.pl?gene=ATP10B
CD180	CD180 Molecule	Protein Coding	37	GC05M067181	1.0998	https://www.genecards.org/cgi-bin/carddisp.pl?gene=CD180
FOXN3	Forkhead Box N3	Protein Coding	37	GC14M101137	1.0998	https://www.genecards.org/cgi-bin/carddisp.pl?gene=FOXN3
NAALADL2	N-Acetylated Alpha-Linked Acidic Dipeptidase Like 2	Protein Coding	37	GC03P174438	1.0998	https://www.genecards.org/cgi-bin/carddisp.pl?gene=NAALADL2
ARL4A	ADP Ribosylation Factor Like GTPase 4A	Protein Coding	36	GC07P012746	1.0998	https://www.genecards.org/cgi-bin/carddisp.pl?gene=ARL4A
NCOA7	Nuclear Receptor Coactivator 7	Protein Coding	36	GC06P125781	1.0998	https://www.genecards.org/cgi-bin/carddisp.pl?gene=NCOA7
NXPH1	Neurexophilin 1	Protein Coding	36	GC07P008440	1.0998	https://www.genecards.org/cgi-bin/carddisp.pl?gene=NXPH1
RASSF8	Ras Association Domain Family Member 8	Protein Coding	36	GC12P025959	1.0998	https://www.genecards.org/cgi-bin/carddisp.pl?gene=RASSF8
SPCS3	Signal Peptidase Complex Subunit 3	Protein Coding	36	GC04P176319	1.0998	https://www.genecards.org/cgi-bin/carddisp.pl?gene=SPCS3
TANC2	Tetratricopeptide Repeat, Ankyrin Repeat And Coiled-Coil Containing 2	Protein Coding	36	GC17P062967	1.0998	https://www.genecards.org/cgi-bin/carddisp.pl?gene=TANC2
LCORL	Ligand Dependent Nuclear Receptor Corepressor Like	Protein Coding	35	GC04M017844	1.0998	https://www.genecards.org/cgi-bin/carddisp.pl?gene=LCORL
POF1B	POF1B Actin Binding Protein	Protein Coding	35	GC0XM085277	1.0998	https://www.genecards.org/cgi-bin/carddisp.pl?gene=POF1B
TXNDC2	Thioredoxin Domain Containing 2	Protein Coding	35	GC18P009885	1.0998	https://www.genecards.org/cgi-bin/carddisp.pl?gene=TXNDC2
VTA1	Vesicle Trafficking 1	Protein Coding	35	GC06P142147	1.0998	https://www.genecards.org/cgi-bin/carddisp.pl?gene=VTA1
BRMS1L	BRMS1 Like Transcriptional Repressor	Protein Coding	34	GC14P035826	1.0998	https://www.genecards.org/cgi-bin/carddisp.pl?gene=BRMS1L
KCTD8	Potassium Channel Tetramerization Domain Containing 8	Protein Coding	34	GC04M044173	1.0998	https://www.genecards.org/cgi-bin/carddisp.pl?gene=KCTD8
RHBDD1	Rhomboid Domain Containing 1	Protein Coding	34	GC02P226805	1.0998	https://www.genecards.org/cgi-bin/carddisp.pl?gene=RHBDD1
PELI2	Pellino E3 Ubiquitin Protein Ligase Family Member 2	Protein Coding	33	GC14P056117	1.0998	https://www.genecards.org/cgi-bin/carddisp.pl?gene=PELI2
ZNF662	Zinc Finger Protein 662	Protein Coding	33	GC03P043257	1.0998	https://www.genecards.org/cgi-bin/carddisp.pl?gene=ZNF662
FERD3L	Fer3 Like BHLH Transcription Factor	Protein Coding	32	GC07M019144	1.0998	https://www.genecards.org/cgi-bin/carddisp.pl?gene=FERD3L
MAP9	Microtubule Associated Protein 9	Protein Coding	32	GC04M155342	1.0998	https://www.genecards.org/cgi-bin/carddisp.pl?gene=MAP9
OR10R2	Olfactory Receptor Family 10 Subfamily R Member 2	Protein Coding	32	GC01P158472	1.0998	https://www.genecards.org/cgi-bin/carddisp.pl?gene=OR10R2
HDX	Highly Divergent Homeobox	Protein Coding	31	GC0XM084317	1.0998	https://www.genecards.org/cgi-bin/carddisp.pl?gene=HDX
CTXN3	Cortexin 3	Protein Coding	28	GC05P127649	1.0998	https://www.genecards.org/cgi-bin/carddisp.pl?gene=CTXN3
CDC14C	Cell Division Cycle 14C	Protein Coding	22	GC07P048919	1.0998	https://www.genecards.org/cgi-bin/carddisp.pl?gene=CDC14C
ZBTB20	Zinc Finger And BTB Domain Containing 20	Protein Coding	41	GC03M114315	1.09672	https://www.genecards.org/cgi-bin/carddisp.pl?gene=ZBTB20
BRF1	BRF1 RNA Polymerase III Transcription Initiation Factor Subunit	Protein Coding	40	GC14M112701	1.08947	https://www.genecards.org/cgi-bin/carddisp.pl?gene=BRF1
SCP2	Sterol Carrier Protein 2	Protein Coding	44	GC01P052927	1.0894	https://www.genecards.org/cgi-bin/carddisp.pl?gene=SCP2
TSHB	Thyroid Stimulating Hormone Subunit Beta	Protein Coding	41	GC01P115029	1.08702	https://www.genecards.org/cgi-bin/carddisp.pl?gene=TSHB
TCN1	Transcobalamin 1	Protein Coding	41	GC11M089510	1.08295	https://www.genecards.org/cgi-bin/carddisp.pl?gene=TCN1
TCAP	Titin-Cap	Protein Coding	41	GC17P055523	1.07719	https://www.genecards.org/cgi-bin/carddisp.pl?gene=TCAP
BSX	Brain Specific Homeobox	Protein Coding	32	GC11M122977	1.07719	https://www.genecards.org/cgi-bin/carddisp.pl?gene=BSX
JUN	Jun Proto-Oncogene, AP-1 Transcription Factor Subunit	Protein Coding	46	GC01M058780	1.07653	https://www.genecards.org/cgi-bin/carddisp.pl?gene=JUN
GLUD1	Glutamate Dehydrogenase 1	Protein Coding	48	GC10M087050	1.07409	https://www.genecards.org/cgi-bin/carddisp.pl?gene=GLUD1
TDO2	Tryptophan 2,3-Dioxygenase	Protein Coding	44	GC04P155854	1.07409	https://www.genecards.org/cgi-bin/carddisp.pl?gene=TDO2
PSEN2	Presenilin 2	Protein Coding	48	GC01P226870	1.07147	https://www.genecards.org/cgi-bin/carddisp.pl?gene=PSEN2
RBX1	Ring-Box 1	Protein Coding	41	GC22P040951	1.06752	https://www.genecards.org/cgi-bin/carddisp.pl?gene=RBX1
GSK3A	Glycogen Synthase Kinase 3 Alpha	Protein Coding	46	GC19M065831	1.0661	https://www.genecards.org/cgi-bin/carddisp.pl?gene=GSK3A
OPRL1	Opioid Related Nociceptin Receptor 1	Protein Coding	45	GC20P064080	1.05743	https://www.genecards.org/cgi-bin/carddisp.pl?gene=OPRL1
PNOC	Prepronociceptin	Protein Coding	37	GC08P028316	1.05743	https://www.genecards.org/cgi-bin/carddisp.pl?gene=PNOC
NR4A1	Nuclear Receptor Subfamily 4 Group A Member 1	Protein Coding	45	GC12P052022	1.05573	https://www.genecards.org/cgi-bin/carddisp.pl?gene=NR4A1
ID4	Inhibitor Of DNA Binding 4, HLH Protein	Protein Coding	38	GC06P019837	1.05555	https://www.genecards.org/cgi-bin/carddisp.pl?gene=ID4
CYP2C19	Cytochrome P450 Family 2 Subfamily C Member 19	Protein Coding	46	GC10P094762	1.04958	https://www.genecards.org/cgi-bin/carddisp.pl?gene=CYP2C19
YY1	YY1 Transcription Factor	Protein Coding	46	GC14P100238	1.04935	https://www.genecards.org/cgi-bin/carddisp.pl?gene=YY1
KCNH7	Potassium Voltage-Gated Channel Subfamily H Member 7	Protein Coding	41	GC02M162371	1.04447	https://www.genecards.org/cgi-bin/carddisp.pl?gene=KCNH7
FKBP5	FKBP Prolyl Isomerase 5	Protein Coding	45	GC06M066105	1.04316	https://www.genecards.org/cgi-bin/carddisp.pl?gene=FKBP5
GFAP	Glial Fibrillary Acidic Protein	Protein Coding	45	GC17M044917	1.03655	https://www.genecards.org/cgi-bin/carddisp.pl?gene=GFAP
AHCY	Adenosylhomocysteinase	Protein Coding	47	GC20M034827	1.03478	https://www.genecards.org/cgi-bin/carddisp.pl?gene=AHCY
HCN2	Hyperpolarization Activated Cyclic Nucleotide Gated Potassium And Sodium Channel 2	Protein Coding	45	GC19P000589	1.03156	https://www.genecards.org/cgi-bin/carddisp.pl?gene=HCN2
BLZF1	Basic Leucine Zipper Nuclear Factor 1	Protein Coding	38	GC01P169367	1.0301	https://www.genecards.org/cgi-bin/carddisp.pl?gene=BLZF1
SLC24A3	Solute Carrier Family 24 Member 3	Protein Coding	38	GC20P019212	1.025	https://www.genecards.org/cgi-bin/carddisp.pl?gene=SLC24A3
PLAU	Plasminogen Activator, Urokinase	Protein Coding	50	GC10P073909	1.02362	https://www.genecards.org/cgi-bin/carddisp.pl?gene=PLAU
ADCYAP1R1	ADCYAP Receptor Type I	Protein Coding	44	GC07P031058	1.02362	https://www.genecards.org/cgi-bin/carddisp.pl?gene=ADCYAP1R1
DROSHA	Drosha Ribonuclease III	Protein Coding	41	GC05M031401	1.02362	https://www.genecards.org/cgi-bin/carddisp.pl?gene=DROSHA
CBL	Cbl Proto-Oncogene	Protein Coding	49	GC11P119206	1.01833	https://www.genecards.org/cgi-bin/carddisp.pl?gene=CBL
TSC2	TSC Complex Subunit 2	Protein Coding	48	GC16P011696	1.01833	https://www.genecards.org/cgi-bin/carddisp.pl?gene=TSC2
SPRY2	Sprouty RTK Signaling Antagonist 2	Protein Coding	44	GC13M080335	1.01833	https://www.genecards.org/cgi-bin/carddisp.pl?gene=SPRY2
GATD3	Glutamine Amidotransferase Class 1 Domain Containing 3	Protein Coding	26	GC21P044135	1.0134	https://www.genecards.org/cgi-bin/carddisp.pl?gene=GATD3
CYP3A4	Cytochrome P450 Family 3 Subfamily A Member 4	Protein Coding	49	GC07M099759	1.00654	https://www.genecards.org/cgi-bin/carddisp.pl?gene=CYP3A4
MED9	Mediator Complex Subunit 9	Protein Coding	34	GC17P017476	1.00621	https://www.genecards.org/cgi-bin/carddisp.pl?gene=MED9
SEM1	SEM1 26S Proteasome Subunit	Protein Coding	31	GC07M096483	1.00621	https://www.genecards.org/cgi-bin/carddisp.pl?gene=SEM1
BRINP1	BMP/Retinoic Acid Inducible Neural Specific 1	Protein Coding	32	GC09M119153	1.00003	https://www.genecards.org/cgi-bin/carddisp.pl?gene=BRINP1
BLMH	Bleomycin Hydrolase	Protein Coding	43	GC17M030248	0.996277	https://www.genecards.org/cgi-bin/carddisp.pl?gene=BLMH
GRM5	Glutamate Metabotropic Receptor 5	Protein Coding	46	GC11M088504	0.993892	https://www.genecards.org/cgi-bin/carddisp.pl?gene=GRM5
ARID1A	AT-Rich Interaction Domain 1A	Protein Coding	42	GC01P026693	0.992571	https://www.genecards.org/cgi-bin/carddisp.pl?gene=ARID1A
RABGEF1	RAB Guanine Nucleotide Exchange Factor 1	Protein Coding	41	GC07P070542	0.990415	https://www.genecards.org/cgi-bin/carddisp.pl?gene=RABGEF1
RAP1GAP	RAP1 GTPase Activating Protein	Protein Coding	38	GC01M021596	0.990415	https://www.genecards.org/cgi-bin/carddisp.pl?gene=RAP1GAP
KCNQ1	Potassium Voltage-Gated Channel Subfamily Q Member 1	Protein Coding	48	GC11P002444	0.983172	https://www.genecards.org/cgi-bin/carddisp.pl?gene=KCNQ1
FOSB	FosB Proto-Oncogene, AP-1 Transcription Factor Subunit	Protein Coding	40	GC19P045467	0.971423	https://www.genecards.org/cgi-bin/carddisp.pl?gene=FOSB
GADD45A	Growth Arrest And DNA Damage Inducible Alpha	Protein Coding	42	GC01P067685	0.970648	https://www.genecards.org/cgi-bin/carddisp.pl?gene=GADD45A
TUBA1B	Tubulin Alpha 1b	Protein Coding	41	GC12M049127	0.970329	https://www.genecards.org/cgi-bin/carddisp.pl?gene=TUBA1B
ABHD5	Abhydrolase Domain Containing 5, Lysophosphatidic Acid Acyltransferase	Protein Coding	43	GC03P043707	0.967793	https://www.genecards.org/cgi-bin/carddisp.pl?gene=ABHD5
HS3ST2	Heparan Sulfate-Glucosamine 3-Sulfotransferase 2	Protein Coding	38	GC16P022814	0.967793	https://www.genecards.org/cgi-bin/carddisp.pl?gene=HS3ST2
XBP1	X-Box Binding Protein 1	Protein Coding	44	GC22M028794	0.961733	https://www.genecards.org/cgi-bin/carddisp.pl?gene=XBP1
NFE2	Nuclear Factor, Erythroid 2	Protein Coding	40	GC12M054292	0.95873	https://www.genecards.org/cgi-bin/carddisp.pl?gene=NFE2
HMGCR	3-Hydroxy-3-Methylglutaryl-CoA Reductase	Protein Coding	45	GC05P075336	0.956829	https://www.genecards.org/cgi-bin/carddisp.pl?gene=HMGCR
ANKK1	Ankyrin Repeat And Kinase Domain Containing 1	Protein Coding	38	GC11P113387	0.949753	https://www.genecards.org/cgi-bin/carddisp.pl?gene=ANKK1
HEBP1	Heme Binding Protein 1	Protein Coding	34	GC12M012974	0.948506	https://www.genecards.org/cgi-bin/carddisp.pl?gene=HEBP1
CYP11B1	Cytochrome P450 Family 11 Subfamily B Member 1	Protein Coding	46	GC08M142872	0.948336	https://www.genecards.org/cgi-bin/carddisp.pl?gene=CYP11B1
FABP7	Fatty Acid Binding Protein 7	Protein Coding	41	GC06P122810	0.947928	https://www.genecards.org/cgi-bin/carddisp.pl?gene=FABP7
DCP2	Decapping MRNA 2	Protein Coding	36	GC05P112976	0.947928	https://www.genecards.org/cgi-bin/carddisp.pl?gene=DCP2
SIM1	SIM BHLH Transcription Factor 1	Protein Coding	41	GC06M100386	0.947329	https://www.genecards.org/cgi-bin/carddisp.pl?gene=SIM1
MT2A	Metallothionein 2A	Protein Coding	41	GC16P057038	0.938447	https://www.genecards.org/cgi-bin/carddisp.pl?gene=MT2A
CHD4	Chromodomain Helicase DNA Binding Protein 4	Protein Coding	43	GC12M006570	0.930133	https://www.genecards.org/cgi-bin/carddisp.pl?gene=CHD4
CEBPE	CCAAT Enhancer Binding Protein Epsilon	Protein Coding	41	GC14M023117	0.927392	https://www.genecards.org/cgi-bin/carddisp.pl?gene=CEBPE
MTAP	Methylthioadenosine Phosphorylase	Protein Coding	46	GC09P021792	0.925516	https://www.genecards.org/cgi-bin/carddisp.pl?gene=MTAP
AFP	Alpha Fetoprotein	Protein Coding	45	GC04P073431	0.924572	https://www.genecards.org/cgi-bin/carddisp.pl?gene=AFP
GAPVD1	GTPase Activating Protein And VPS9 Domains 1	Protein Coding	39	GC09P125261	0.923768	https://www.genecards.org/cgi-bin/carddisp.pl?gene=GAPVD1
RHOD	Ras Homolog Family Member D	Protein Coding	37	GC11P070125	0.918532	https://www.genecards.org/cgi-bin/carddisp.pl?gene=RHOD
ITGB1	Integrin Subunit Beta 1	Protein Coding	48	GC10M033116	0.906256	https://www.genecards.org/cgi-bin/carddisp.pl?gene=ITGB1
PRKCD	Protein Kinase C Delta	Protein Coding	50	GC03P053156	0.905365	https://www.genecards.org/cgi-bin/carddisp.pl?gene=PRKCD
ADSL	Adenylosuccinate Lyase	Protein Coding	46	GC22P040346	0.905365	https://www.genecards.org/cgi-bin/carddisp.pl?gene=ADSL
ALDH6A1	Aldehyde Dehydrogenase 6 Family Member A1	Protein Coding	44	GC14M074059	0.905365	https://www.genecards.org/cgi-bin/carddisp.pl?gene=ALDH6A1
ADCY8	Adenylate Cyclase 8	Protein Coding	42	GC08M130780	0.905365	https://www.genecards.org/cgi-bin/carddisp.pl?gene=ADCY8
CA14	Carbonic Anhydrase 14	Protein Coding	42	GC01P150269	0.905365	https://www.genecards.org/cgi-bin/carddisp.pl?gene=CA14
CYP51A1	Cytochrome P450 Family 51 Subfamily A Member 1	Protein Coding	42	GC07M092112	0.905365	https://www.genecards.org/cgi-bin/carddisp.pl?gene=CYP51A1
MANBA	Mannosidase Beta	Protein Coding	42	GC04M102631	0.905365	https://www.genecards.org/cgi-bin/carddisp.pl?gene=MANBA
CCS	Copper Chaperone For Superoxide Dismutase	Protein Coding	41	GC11P066593	0.905365	https://www.genecards.org/cgi-bin/carddisp.pl?gene=CCS
AK5	Adenylate Kinase 5	Protein Coding	40	GC01P077281	0.905365	https://www.genecards.org/cgi-bin/carddisp.pl?gene=AK5
SLC25A17	Solute Carrier Family 25 Member 17	Protein Coding	38	GC22M057600	0.905365	https://www.genecards.org/cgi-bin/carddisp.pl?gene=SLC25A17
BRMS1	BRMS1 Transcriptional Repressor And Anoikis Regulator	Protein Coding	37	GC11M089852	0.905365	https://www.genecards.org/cgi-bin/carddisp.pl?gene=BRMS1
DNAJC2	DnaJ Heat Shock Protein Family (Hsp40) Member C2	Protein Coding	37	GC07M103312	0.905365	https://www.genecards.org/cgi-bin/carddisp.pl?gene=DNAJC2
PTGR2	Prostaglandin Reductase 2	Protein Coding	37	GC14P073874	0.905365	https://www.genecards.org/cgi-bin/carddisp.pl?gene=PTGR2
ERI1	Exoribonuclease 1	Protein Coding	36	GC08P009002	0.905365	https://www.genecards.org/cgi-bin/carddisp.pl?gene=ERI1
NUDT3	Nudix Hydrolase 3	Protein Coding	36	GC06M066089	0.905365	https://www.genecards.org/cgi-bin/carddisp.pl?gene=NUDT3
PPM1L	Protein Phosphatase, Mg2+/Mn2+ Dependent 1L	Protein Coding	36	GC03P160755	0.905365	https://www.genecards.org/cgi-bin/carddisp.pl?gene=PPM1L
COQ10B	Coenzyme Q10B	Protein Coding	35	GC02P197453	0.905365	https://www.genecards.org/cgi-bin/carddisp.pl?gene=COQ10B
YIF1A	Yip1 Interacting Factor Homolog A, Membrane Trafficking Protein	Protein Coding	33	GC11M089848	0.905365	https://www.genecards.org/cgi-bin/carddisp.pl?gene=YIF1A
SPTSSB	Serine Palmitoyltransferase Small Subunit B	Protein Coding	32	GC03M161344	0.905365	https://www.genecards.org/cgi-bin/carddisp.pl?gene=SPTSSB
HIKESHI	Heat Shock Protein Nuclear Import Factor Hikeshi	Protein Coding	30	GC11P086303	0.905365	https://www.genecards.org/cgi-bin/carddisp.pl?gene=HIKESHI
MMP9	Matrix Metallopeptidase 9	Protein Coding	52	GC20P046008	0.895708	https://www.genecards.org/cgi-bin/carddisp.pl?gene=MMP9
NRARP	NOTCH Regulated Ankyrin Repeat Protein	Protein Coding	32	GC09M137299	0.892228	https://www.genecards.org/cgi-bin/carddisp.pl?gene=NRARP
ZNF423	Zinc Finger Protein 423	Protein Coding	39	GC16M049487	0.890051	https://www.genecards.org/cgi-bin/carddisp.pl?gene=ZNF423
MEIS1	Meis Homeobox 1	Protein Coding	41	GC02P066433	0.88337	https://www.genecards.org/cgi-bin/carddisp.pl?gene=MEIS1
SCYL1	SCY1 Like Pseudokinase 1	Protein Coding	41	GC11P065525	0.88337	https://www.genecards.org/cgi-bin/carddisp.pl?gene=SCYL1
TAC3	Tachykinin Precursor 3	Protein Coding	43	GC12M057009	0.881797	https://www.genecards.org/cgi-bin/carddisp.pl?gene=TAC3
SELE	Selectin E	Protein Coding	41	GC01M169722	0.881775	https://www.genecards.org/cgi-bin/carddisp.pl?gene=SELE
PLK4	Polo Like Kinase 4	Protein Coding	46	GC04P127880	0.876872	https://www.genecards.org/cgi-bin/carddisp.pl?gene=PLK4
RRBP1	Ribosome Binding Protein 1	Protein Coding	38	GC20M017613	0.873793	https://www.genecards.org/cgi-bin/carddisp.pl?gene=RRBP1
RND1	Rho Family GTPase 1	Protein Coding	36	GC12M048857	0.871936	https://www.genecards.org/cgi-bin/carddisp.pl?gene=RND1
NOTCH1	Notch Receptor 1	Protein Coding	49	GC09M137524	0.8629	https://www.genecards.org/cgi-bin/carddisp.pl?gene=NOTCH1
DHFR	Dihydrofolate Reductase	Protein Coding	47	GC05M080626	0.86063	https://www.genecards.org/cgi-bin/carddisp.pl?gene=DHFR
HIF1AN	Hypoxia Inducible Factor 1 Subunit Alpha Inhibitor	Protein Coding	43	GC10P100529	0.86063	https://www.genecards.org/cgi-bin/carddisp.pl?gene=HIF1AN
MT3	Metallothionein 3	Protein Coding	38	GC16P056589	0.86063	https://www.genecards.org/cgi-bin/carddisp.pl?gene=MT3
USP46	Ubiquitin Specific Peptidase 46	Protein Coding	37	GC04M052590	0.858556	https://www.genecards.org/cgi-bin/carddisp.pl?gene=USP46
HCFC1	Host Cell Factor C1	Protein Coding	45	GC0XM153947	0.855171	https://www.genecards.org/cgi-bin/carddisp.pl?gene=HCFC1
RING1	Ring Finger Protein 1	Protein Coding	40	GC06P033208	0.855171	https://www.genecards.org/cgi-bin/carddisp.pl?gene=RING1
SEC13	SEC13 Homolog, Nuclear Pore And COPII Coat Complex Component	Protein Coding	40	GC03M010293	0.855171	https://www.genecards.org/cgi-bin/carddisp.pl?gene=SEC13
DMAP1	DNA Methyltransferase 1 Associated Protein 1	Protein Coding	39	GC01P044214	0.855171	https://www.genecards.org/cgi-bin/carddisp.pl?gene=DMAP1
PSMD13	Proteasome 26S Subunit, Non-ATPase 13	Protein Coding	39	GC11P000236	0.855171	https://www.genecards.org/cgi-bin/carddisp.pl?gene=PSMD13
COX7B	Cytochrome C Oxidase Subunit 7B	Protein Coding	38	GC0XP077899	0.855171	https://www.genecards.org/cgi-bin/carddisp.pl?gene=COX7B
NUP88	Nucleoporin 88	Protein Coding	38	GC17M006177	0.855171	https://www.genecards.org/cgi-bin/carddisp.pl?gene=NUP88
RPS4X	Ribosomal Protein S4 X-Linked	Protein Coding	38	GC0XM072255	0.855171	https://www.genecards.org/cgi-bin/carddisp.pl?gene=RPS4X
MED30	Mediator Complex Subunit 30	Protein Coding	37	GC08P117521	0.855171	https://www.genecards.org/cgi-bin/carddisp.pl?gene=MED30
MED10	Mediator Complex Subunit 10	Protein Coding	34	GC05M006371	0.855171	https://www.genecards.org/cgi-bin/carddisp.pl?gene=MED10
CCND1	Cyclin D1	Protein Coding	49	GC11P069641	0.853426	https://www.genecards.org/cgi-bin/carddisp.pl?gene=CCND1
PRKACB	Protein Kinase CAMP-Activated Catalytic Subunit Beta	Protein Coding	47	GC01P084078	0.850503	https://www.genecards.org/cgi-bin/carddisp.pl?gene=PRKACB
PRKACG	Protein Kinase CAMP-Activated Catalytic Subunit Gamma	Protein Coding	46	GC09M069036	0.850503	https://www.genecards.org/cgi-bin/carddisp.pl?gene=PRKACG
PRKAR1B	Protein Kinase CAMP-Dependent Type I Regulatory Subunit Beta	Protein Coding	45	GC07M000549	0.850503	https://www.genecards.org/cgi-bin/carddisp.pl?gene=PRKAR1B
PRODH	Proline Dehydrogenase 1	Protein Coding	45	GC22M018912	0.850503	https://www.genecards.org/cgi-bin/carddisp.pl?gene=PRODH
PRKAR2B	Protein Kinase CAMP-Dependent Type II Regulatory Subunit Beta	Protein Coding	43	GC07P107044	0.850503	https://www.genecards.org/cgi-bin/carddisp.pl?gene=PRKAR2B
ADRB3	Adrenoceptor Beta 3	Protein Coding	43	GC08M037962	0.842281	https://www.genecards.org/cgi-bin/carddisp.pl?gene=ADRB3
DHCR7	7-Dehydrocholesterol Reductase	Protein Coding	45	GC11M071428	0.835389	https://www.genecards.org/cgi-bin/carddisp.pl?gene=DHCR7
SMC1A	Structural Maintenance Of Chromosomes 1A	Protein Coding	44	GC0XM053374	0.835389	https://www.genecards.org/cgi-bin/carddisp.pl?gene=SMC1A
TAF1	TATA-Box Binding Protein Associated Factor 1	Protein Coding	44	GC0XP071366	0.835389	https://www.genecards.org/cgi-bin/carddisp.pl?gene=TAF1
GNS	Glucosamine (N-Acetyl)-6-Sulfatase	Protein Coding	43	GC12M064713	0.835389	https://www.genecards.org/cgi-bin/carddisp.pl?gene=GNS
NFKBIA	NFKB Inhibitor Alpha	Protein Coding	48	GC14M035401	0.832769	https://www.genecards.org/cgi-bin/carddisp.pl?gene=NFKBIA
CAMK2D	Calcium/Calmodulin Dependent Protein Kinase II Delta	Protein Coding	47	GC04M113418	0.832769	https://www.genecards.org/cgi-bin/carddisp.pl?gene=CAMK2D
KMT2C	Lysine Methyltransferase 2C	Protein Coding	41	GC07M152134	0.829292	https://www.genecards.org/cgi-bin/carddisp.pl?gene=KMT2C
SMARCD1	SWI/SNF Related, Matrix Associated, Actin Dependent Regulator Of Chromatin, Subfamily D, Member 1	Protein Coding	40	GC12P050085	0.829292	https://www.genecards.org/cgi-bin/carddisp.pl?gene=SMARCD1
ACBD3	Acyl-CoA Binding Domain Containing 3	Protein Coding	37	GC01M226144	0.828509	https://www.genecards.org/cgi-bin/carddisp.pl?gene=ACBD3
RFX4	Regulatory Factor X4	Protein Coding	34	GC12P106583	0.828249	https://www.genecards.org/cgi-bin/carddisp.pl?gene=RFX4
PPP4C	Protein Phosphatase 4 Catalytic Subunit	Protein Coding	44	GC16P041032	0.825704	https://www.genecards.org/cgi-bin/carddisp.pl?gene=PPP4C
SETD2	SET Domain Containing 2, Histone Lysine Methyltransferase	Protein Coding	45	GC03M047033	0.822374	https://www.genecards.org/cgi-bin/carddisp.pl?gene=SETD2
HNMT	Histamine N-Methyltransferase	Protein Coding	43	GC02P137964	0.819698	https://www.genecards.org/cgi-bin/carddisp.pl?gene=HNMT
MFSD2A	Major Facilitator Superfamily Domain Containing 2A	Protein Coding	40	GC01P039955	0.819698	https://www.genecards.org/cgi-bin/carddisp.pl?gene=MFSD2A
IDH1	Isocitrate Dehydrogenase (NADP(+)) 1	Protein Coding	50	GC02M208236	0.814398	https://www.genecards.org/cgi-bin/carddisp.pl?gene=IDH1
ATF5	Activating Transcription Factor 5	Protein Coding	36	GC19P067134	0.808381	https://www.genecards.org/cgi-bin/carddisp.pl?gene=ATF5
IL2	Interleukin 2	Protein Coding	43	GC04M122451	0.785912	https://www.genecards.org/cgi-bin/carddisp.pl?gene=IL2
APOA4	Apolipoprotein A4	Protein Coding	40	GC11M116820	0.785083	https://www.genecards.org/cgi-bin/carddisp.pl?gene=APOA4
RARG	Retinoic Acid Receptor Gamma	Protein Coding	46	GC12M053210	0.78447	https://www.genecards.org/cgi-bin/carddisp.pl?gene=RARG
THRA	Thyroid Hormone Receptor Alpha	Protein Coding	46	GC17P040058	0.78447	https://www.genecards.org/cgi-bin/carddisp.pl?gene=THRA
MYOD1	Myogenic Differentiation 1	Protein Coding	45	GC11P017741	0.78447	https://www.genecards.org/cgi-bin/carddisp.pl?gene=MYOD1
G6PC1	Glucose-6-Phosphatase Catalytic Subunit 1	Protein Coding	34	GC17P056158	0.775609	https://www.genecards.org/cgi-bin/carddisp.pl?gene=G6PC1
CREB3L3	CAMP Responsive Element Binding Protein 3 Like 3	Protein Coding	40	GC19P004153	0.769124	https://www.genecards.org/cgi-bin/carddisp.pl?gene=CREB3L3
TRH	Thyrotropin Releasing Hormone	Protein Coding	41	GC03P129974	0.767668	https://www.genecards.org/cgi-bin/carddisp.pl?gene=TRH
DGKQ	Diacylglycerol Kinase Theta	Protein Coding	41	GC04M000958	0.767497	https://www.genecards.org/cgi-bin/carddisp.pl?gene=DGKQ
MPO	Myeloperoxidase	Protein Coding	49	GC17M058269	0.760909	https://www.genecards.org/cgi-bin/carddisp.pl?gene=MPO
SULT2A1	Sulfotransferase Family 2A Member 1	Protein Coding	42	GC19M047870	0.754807	https://www.genecards.org/cgi-bin/carddisp.pl?gene=SULT2A1
TELO2	Telomere Maintenance 2	Protein Coding	38	GC16P001493	0.754794	https://www.genecards.org/cgi-bin/carddisp.pl?gene=TELO2
EHMT2	Euchromatic Histone Lysine Methyltransferase 2	Protein Coding	44	GC06M031879	0.754368	https://www.genecards.org/cgi-bin/carddisp.pl?gene=EHMT2
CDK6	Cyclin Dependent Kinase 6	Protein Coding	50	GC07M092604	0.754329	https://www.genecards.org/cgi-bin/carddisp.pl?gene=CDK6
IKBKB	Inhibitor Of Nuclear Factor Kappa B Kinase Subunit Beta	Protein Coding	50	GC08P042271	0.754329	https://www.genecards.org/cgi-bin/carddisp.pl?gene=IKBKB
TPO	Thyroid Peroxidase	Protein Coding	47	GC02P001374	0.754329	https://www.genecards.org/cgi-bin/carddisp.pl?gene=TPO
NMNAT1	Nicotinamide Nucleotide Adenylyltransferase 1	Protein Coding	46	GC01P009944	0.754329	https://www.genecards.org/cgi-bin/carddisp.pl?gene=NMNAT1
ABCC3	ATP Binding Cassette Subfamily C Member 3	Protein Coding	45	GC17P050634	0.754329	https://www.genecards.org/cgi-bin/carddisp.pl?gene=ABCC3
PKLR	Pyruvate Kinase L/R	Protein Coding	45	GC01M155289	0.754329	https://www.genecards.org/cgi-bin/carddisp.pl?gene=PKLR
INPP5D	Inositol Polyphosphate-5-Phosphatase D	Protein Coding	44	GC02P233059	0.754329	https://www.genecards.org/cgi-bin/carddisp.pl?gene=INPP5D
PFKP	Phosphofructokinase, Platelet	Protein Coding	44	GC10P003066	0.754329	https://www.genecards.org/cgi-bin/carddisp.pl?gene=PFKP
PIK3R5	Phosphoinositide-3-Kinase Regulatory Subunit 5	Protein Coding	43	GC17M008878	0.754329	https://www.genecards.org/cgi-bin/carddisp.pl?gene=PIK3R5
ACSF3	Acyl-CoA Synthetase Family Member 3	Protein Coding	42	GC16P089088	0.754329	https://www.genecards.org/cgi-bin/carddisp.pl?gene=ACSF3
IRF4	Interferon Regulatory Factor 4	Protein Coding	42	GC06P000391	0.754329	https://www.genecards.org/cgi-bin/carddisp.pl?gene=IRF4
MECR	Mitochondrial Trans-2-Enoyl-CoA Reductase	Protein Coding	42	GC01M029167	0.754329	https://www.genecards.org/cgi-bin/carddisp.pl?gene=MECR
PANK2	Pantothenate Kinase 2	Protein Coding	42	GC20P004269	0.754329	https://www.genecards.org/cgi-bin/carddisp.pl?gene=PANK2
HAS3	Hyaluronan Synthase 3	Protein Coding	41	GC16P069105	0.754329	https://www.genecards.org/cgi-bin/carddisp.pl?gene=HAS3
B4GALT2	Beta-1,4-Galactosyltransferase 2	Protein Coding	40	GC01P043978	0.754329	https://www.genecards.org/cgi-bin/carddisp.pl?gene=B4GALT2
CIDEC	Cell Death Inducing DFFA Like Effector C	Protein Coding	40	GC03M009866	0.754329	https://www.genecards.org/cgi-bin/carddisp.pl?gene=CIDEC
FFAR1	Free Fatty Acid Receptor 1	Protein Coding	39	GC19P067634	0.754329	https://www.genecards.org/cgi-bin/carddisp.pl?gene=FFAR1
BRWD1	Bromodomain And WD Repeat Domain Containing 1	Protein Coding	38	GC21M039184	0.754329	https://www.genecards.org/cgi-bin/carddisp.pl?gene=BRWD1
SERINC1	Serine Incorporator 1	Protein Coding	38	GC06M122443	0.754329	https://www.genecards.org/cgi-bin/carddisp.pl?gene=SERINC1
DHX29	DExH-Box Helicase 29	Protein Coding	37	GC05M055256	0.754329	https://www.genecards.org/cgi-bin/carddisp.pl?gene=DHX29
SLC25A27	Solute Carrier Family 25 Member 27	Protein Coding	37	GC06P046652	0.754329	https://www.genecards.org/cgi-bin/carddisp.pl?gene=SLC25A27
SRPRB	SRP Receptor Subunit Beta	Protein Coding	37	GC03P133784	0.754329	https://www.genecards.org/cgi-bin/carddisp.pl?gene=SRPRB
FUT5	Fucosyltransferase 5	Protein Coding	36	GC19M005865	0.754329	https://www.genecards.org/cgi-bin/carddisp.pl?gene=FUT5
KCNG2	Potassium Voltage-Gated Channel Modifier Subfamily G Member 2	Protein Coding	36	GC18P079797	0.754329	https://www.genecards.org/cgi-bin/carddisp.pl?gene=KCNG2
YTHDC1	YTH Domain Containing 1	Protein Coding	36	GC04M068310	0.754329	https://www.genecards.org/cgi-bin/carddisp.pl?gene=YTHDC1
EXOSC4	Exosome Component 4	Protein Coding	35	GC08P144377	0.754329	https://www.genecards.org/cgi-bin/carddisp.pl?gene=EXOSC4
ENY2	ENY2 Transcription And Export Complex 2 Subunit	Protein Coding	34	GC08P109334	0.754329	https://www.genecards.org/cgi-bin/carddisp.pl?gene=ENY2
H1-5	H1.5 Linker Histone, Cluster Member	Protein Coding	33	GC06M066505	0.754329	https://www.genecards.org/cgi-bin/carddisp.pl?gene=H1-5
KMT5B	Lysine Methyltransferase 5B	Protein Coding	33	GC11M090188	0.754329	https://www.genecards.org/cgi-bin/carddisp.pl?gene=KMT5B
MTARC2	Mitochondrial Amidoxime Reducing Component 2	Protein Coding	28	GC01P220748	0.754329	https://www.genecards.org/cgi-bin/carddisp.pl?gene=MTARC2
DUSP6	Dual Specificity Phosphatase 6	Protein Coding	47	GC12M089347	0.752175	https://www.genecards.org/cgi-bin/carddisp.pl?gene=DUSP6
CXCL8	C-X-C Motif Chemokine Ligand 8	Protein Coding	38	GC04P073740	0.749687	https://www.genecards.org/cgi-bin/carddisp.pl?gene=CXCL8
HSPA4	Heat Shock Protein Family A (Hsp70) Member 4	Protein Coding	40	GC05P133051	0.741398	https://www.genecards.org/cgi-bin/carddisp.pl?gene=HSPA4
HTR3A	5-Hydroxytryptamine Receptor 3A	Protein Coding	45	GC11P113974	0.739104	https://www.genecards.org/cgi-bin/carddisp.pl?gene=HTR3A
H3-3B	H3.3 Histone B	Protein Coding	32	GC17M075809	0.739007	https://www.genecards.org/cgi-bin/carddisp.pl?gene=H3-3B
LPL	Lipoprotein Lipase	Protein Coding	48	GC08P019901	0.736422	https://www.genecards.org/cgi-bin/carddisp.pl?gene=LPL
ODC1	Ornithine Decarboxylase 1	Protein Coding	46	GC02M010432	0.735338	https://www.genecards.org/cgi-bin/carddisp.pl?gene=ODC1
PIK3CG	Phosphatidylinositol-4,5-Bisphosphate 3-Kinase Catalytic Subunit Gamma	Protein Coding	46	GC07P106865	0.735338	https://www.genecards.org/cgi-bin/carddisp.pl?gene=PIK3CG
SSBP1	Single Stranded DNA Binding Protein 1	Protein Coding	39	GC07P148685	0.732335	https://www.genecards.org/cgi-bin/carddisp.pl?gene=SSBP1
INTS2	Integrator Complex Subunit 2	Protein Coding	34	GC17M061865	0.732335	https://www.genecards.org/cgi-bin/carddisp.pl?gene=INTS2
GBA	Glucosylceramidase Beta	Protein Coding	48	GC01M155234	0.73023	https://www.genecards.org/cgi-bin/carddisp.pl?gene=GBA
OPRM1	Opioid Receptor Mu 1	Protein Coding	46	GC06P154075	0.727693	https://www.genecards.org/cgi-bin/carddisp.pl?gene=OPRM1
MC4R	Melanocortin 4 Receptor	Protein Coding	44	GC18M060371	0.727693	https://www.genecards.org/cgi-bin/carddisp.pl?gene=MC4R
HPGDS	Hematopoietic Prostaglandin D Synthase	Protein Coding	39	GC04M094298	0.726469	https://www.genecards.org/cgi-bin/carddisp.pl?gene=HPGDS
BAD	BCL2 Associated Agonist Of Cell Death	Protein Coding	43	GC11M089708	0.722209	https://www.genecards.org/cgi-bin/carddisp.pl?gene=BAD
SCN1A	Sodium Voltage-Gated Channel Alpha Subunit 1	Protein Coding	46	GC02M165989	0.71828	https://www.genecards.org/cgi-bin/carddisp.pl?gene=SCN1A
NR5A2	Nuclear Receptor Subfamily 5 Group A Member 2	Protein Coding	44	GC01P199996	0.705933	https://www.genecards.org/cgi-bin/carddisp.pl?gene=NR5A2
KIF11	Kinesin Family Member 11	Protein Coding	47	GC10P092574	0.704475	https://www.genecards.org/cgi-bin/carddisp.pl?gene=KIF11
PDE4A	Phosphodiesterase 4A	Protein Coding	44	GC19P010416	0.704475	https://www.genecards.org/cgi-bin/carddisp.pl?gene=PDE4A
TRPV6	Transient Receptor Potential Cation Channel Subfamily V Member 6	Protein Coding	45	GC07M142871	0.703749	https://www.genecards.org/cgi-bin/carddisp.pl?gene=TRPV6
TRPV5	Transient Receptor Potential Cation Channel Subfamily V Member 5	Protein Coding	44	GC07M142908	0.703749	https://www.genecards.org/cgi-bin/carddisp.pl?gene=TRPV5
GRIK2	Glutamate Ionotropic Receptor Kainate Type Subunit 2	Protein Coding	46	GC06P100962	0.700997	https://www.genecards.org/cgi-bin/carddisp.pl?gene=GRIK2
MMP2	Matrix Metallopeptidase 2	Protein Coding	50	GC16P055390	0.700819	https://www.genecards.org/cgi-bin/carddisp.pl?gene=MMP2
AKT1	AKT Serine/Threonine Kinase 1	Protein Coding	50	GC14M104769	0.694086	https://www.genecards.org/cgi-bin/carddisp.pl?gene=AKT1
TET2	Tet Methylcytosine Dioxygenase 2	Protein Coding	44	GC04P105145	0.691307	https://www.genecards.org/cgi-bin/carddisp.pl?gene=TET2
UCP1	Uncoupling Protein 1	Protein Coding	42	GC04M140559	0.691307	https://www.genecards.org/cgi-bin/carddisp.pl?gene=UCP1
CREB3L1	CAMP Responsive Element Binding Protein 3 Like 1	Protein Coding	41	GC11P046514	0.691307	https://www.genecards.org/cgi-bin/carddisp.pl?gene=CREB3L1
CYP8B1	Cytochrome P450 Family 8 Subfamily B Member 1	Protein Coding	40	GC03M042856	0.691307	https://www.genecards.org/cgi-bin/carddisp.pl?gene=CYP8B1
RPS6KA5	Ribosomal Protein S6 Kinase A5	Protein Coding	44	GC14M090847	0.683973	https://www.genecards.org/cgi-bin/carddisp.pl?gene=RPS6KA5
GCKR	Glucokinase Regulator	Protein Coding	41	GC02P027496	0.682449	https://www.genecards.org/cgi-bin/carddisp.pl?gene=GCKR
CYP1A2	Cytochrome P450 Family 1 Subfamily A Member 2	Protein Coding	45	GC15P074748	0.67699	https://www.genecards.org/cgi-bin/carddisp.pl?gene=CYP1A2
SULT1A3	Sulfotransferase Family 1A Member 3	Protein Coding	37	GC16P030199	0.67699	https://www.genecards.org/cgi-bin/carddisp.pl?gene=SULT1A3
RBL1	RB Transcriptional Corepressor Like 1	Protein Coding	40	GC20M036996	0.673735	https://www.genecards.org/cgi-bin/carddisp.pl?gene=RBL1
TIMP1	TIMP Metallopeptidase Inhibitor 1	Protein Coding	42	GC0XP047596	0.673024	https://www.genecards.org/cgi-bin/carddisp.pl?gene=TIMP1
PTGS2	Prostaglandin-Endoperoxide Synthase 2	Protein Coding	47	GC01M186640	0.669308	https://www.genecards.org/cgi-bin/carddisp.pl?gene=PTGS2
PVALB	Parvalbumin	Protein Coding	39	GC22M036800	0.668677	https://www.genecards.org/cgi-bin/carddisp.pl?gene=PVALB
CDH1	Cadherin 1	Protein Coding	48	GC16P068737	0.667147	https://www.genecards.org/cgi-bin/carddisp.pl?gene=CDH1
CCKBR	Cholecystokinin B Receptor	Protein Coding	43	GC11P006259	0.657617	https://www.genecards.org/cgi-bin/carddisp.pl?gene=CCKBR
CYP11A1	Cytochrome P450 Family 11 Subfamily A Member 1	Protein Coding	46	GC15M074337	0.653966	https://www.genecards.org/cgi-bin/carddisp.pl?gene=CYP11A1
HSPG2	Heparan Sulfate Proteoglycan 2	Protein Coding	46	GC01M021822	0.650405	https://www.genecards.org/cgi-bin/carddisp.pl?gene=HSPG2
ME1	Malic Enzyme 1	Protein Coding	40	GC06M083210	0.648068	https://www.genecards.org/cgi-bin/carddisp.pl?gene=ME1
RPL38	Ribosomal Protein L38	Protein Coding	37	GC17P074204	0.643571	https://www.genecards.org/cgi-bin/carddisp.pl?gene=RPL38
PTS	6-Pyruvoyltetrahydropterin Synthase	Protein Coding	44	GC11P112226	0.635581	https://www.genecards.org/cgi-bin/carddisp.pl?gene=PTS
IL1A	Interleukin 1 Alpha	Protein Coding	42	GC02M112773	0.635581	https://www.genecards.org/cgi-bin/carddisp.pl?gene=IL1A
EIF4G1	Eukaryotic Translation Initiation Factor 4 Gamma 1	Protein Coding	45	GC03P184314	0.633361	https://www.genecards.org/cgi-bin/carddisp.pl?gene=EIF4G1
EIF3B	Eukaryotic Translation Initiation Factor 3 Subunit B	Protein Coding	38	GC07P002354	0.633361	https://www.genecards.org/cgi-bin/carddisp.pl?gene=EIF3B
TCF7L2	Transcription Factor 7 Like 2	Protein Coding	45	GC10P112950	0.62987	https://www.genecards.org/cgi-bin/carddisp.pl?gene=TCF7L2
BMP4	Bone Morphogenetic Protein 4	Protein Coding	46	GC14M053949	0.626035	https://www.genecards.org/cgi-bin/carddisp.pl?gene=BMP4
BRCA2	BRCA2 DNA Repair Associated	Protein Coding	46	GC13P032315	0.626035	https://www.genecards.org/cgi-bin/carddisp.pl?gene=BRCA2
ABCC4	ATP Binding Cassette Subfamily C Member 4	Protein Coding	45	GC13M095019	0.622798	https://www.genecards.org/cgi-bin/carddisp.pl?gene=ABCC4
ALDH2	Aldehyde Dehydrogenase 2 Family Member	Protein Coding	49	GC12P111766	0.620179	https://www.genecards.org/cgi-bin/carddisp.pl?gene=ALDH2
LIPE	Lipase E, Hormone Sensitive Type	Protein Coding	46	GC19M042401	0.620179	https://www.genecards.org/cgi-bin/carddisp.pl?gene=LIPE
GHSR	Growth Hormone Secretagogue Receptor	Protein Coding	45	GC03M172443	0.613586	https://www.genecards.org/cgi-bin/carddisp.pl?gene=GHSR
DRD1	Dopamine Receptor D1	Protein Coding	43	GC05M175440	0.598174	https://www.genecards.org/cgi-bin/carddisp.pl?gene=DRD1
GNRHR	Gonadotropin Releasing Hormone Receptor	Protein Coding	45	GC04M067737	0.589316	https://www.genecards.org/cgi-bin/carddisp.pl?gene=GNRHR
MRGPRX1	MAS Related GPR Family Member X1	Protein Coding	36	GC11M018955	0.589316	https://www.genecards.org/cgi-bin/carddisp.pl?gene=MRGPRX1
SCN5A	Sodium Voltage-Gated Channel Alpha Subunit 5	Protein Coding	49	GC03M038549	0.589312	https://www.genecards.org/cgi-bin/carddisp.pl?gene=SCN5A
SLC6A2	Solute Carrier Family 6 Member 2	Protein Coding	46	GC16P055656	0.589312	https://www.genecards.org/cgi-bin/carddisp.pl?gene=SLC6A2
DDB2	Damage Specific DNA Binding Protein 2	Protein Coding	44	GC11P047237	0.585839	https://www.genecards.org/cgi-bin/carddisp.pl?gene=DDB2
CSNK1G3	Casein Kinase 1 Gamma 3	Protein Coding	42	GC05P123512	0.585839	https://www.genecards.org/cgi-bin/carddisp.pl?gene=CSNK1G3
POU1F1	POU Class 1 Homeobox 1	Protein Coding	41	GC03M087259	0.585839	https://www.genecards.org/cgi-bin/carddisp.pl?gene=POU1F1
TRIM24	Tripartite Motif Containing 24	Protein Coding	41	GC07P138460	0.585839	https://www.genecards.org/cgi-bin/carddisp.pl?gene=TRIM24
FOSL2	FOS Like 2, AP-1 Transcription Factor Subunit	Protein Coding	40	GC02P028392	0.585839	https://www.genecards.org/cgi-bin/carddisp.pl?gene=FOSL2
RBM3	RNA Binding Motif Protein 3	Protein Coding	37	GC0XP048574	0.585839	https://www.genecards.org/cgi-bin/carddisp.pl?gene=RBM3
USP21	Ubiquitin Specific Peptidase 21	Protein Coding	37	GC01P161159	0.585839	https://www.genecards.org/cgi-bin/carddisp.pl?gene=USP21
NQO2	N-Ribosyldihydronicotinamide:Quinone Reductase 2	Protein Coding	44	GC06P003246	0.579604	https://www.genecards.org/cgi-bin/carddisp.pl?gene=NQO2
PAH	Phenylalanine Hydroxylase	Protein Coding	46	GC12M102836	0.576148	https://www.genecards.org/cgi-bin/carddisp.pl?gene=PAH
MAT1A	Methionine Adenosyltransferase 1A	Protein Coding	45	GC10M080271	0.576148	https://www.genecards.org/cgi-bin/carddisp.pl?gene=MAT1A
MAT2A	Methionine Adenosyltransferase 2A	Protein Coding	45	GC02P085827	0.576148	https://www.genecards.org/cgi-bin/carddisp.pl?gene=MAT2A
QDPR	Quinoid Dihydropteridine Reductase	Protein Coding	45	GC04M017460	0.576148	https://www.genecards.org/cgi-bin/carddisp.pl?gene=QDPR
MECP2	Methyl-CpG Binding Protein 2	Protein Coding	44	GC0XM154021	0.576148	https://www.genecards.org/cgi-bin/carddisp.pl?gene=MECP2
ST3GAL3	ST3 Beta-Galactoside Alpha-2,3-Sialyltransferase 3	Protein Coding	44	GC01P043705	0.576148	https://www.genecards.org/cgi-bin/carddisp.pl?gene=ST3GAL3
RAPGEF3	Rap Guanine Nucleotide Exchange Factor 3	Protein Coding	43	GC12M047736	0.576148	https://www.genecards.org/cgi-bin/carddisp.pl?gene=RAPGEF3
KMT2D	Lysine Methyltransferase 2D	Protein Coding	41	GC12M049018	0.576148	https://www.genecards.org/cgi-bin/carddisp.pl?gene=KMT2D
NAT2	N-Acetyltransferase 2	Protein Coding	41	GC08P018391	0.576148	https://www.genecards.org/cgi-bin/carddisp.pl?gene=NAT2
DIO3	Iodothyronine Deiodinase 3	Protein Coding	39	GC14P109770	0.576148	https://www.genecards.org/cgi-bin/carddisp.pl?gene=DIO3
ICAM1	Intercellular Adhesion Molecule 1	Protein Coding	48	GC19P010466	0.573371	https://www.genecards.org/cgi-bin/carddisp.pl?gene=ICAM1
CAVIN2	Caveolae Associated Protein 2	Protein Coding	29	GC02M191835	0.573371	https://www.genecards.org/cgi-bin/carddisp.pl?gene=CAVIN2
SULT1A1	Sulfotransferase Family 1A Member 1	Protein Coding	41	GC16M036929	0.57069	https://www.genecards.org/cgi-bin/carddisp.pl?gene=SULT1A1
FABP4	Fatty Acid Binding Protein 4	Protein Coding	43	GC08M081478	0.565754	https://www.genecards.org/cgi-bin/carddisp.pl?gene=FABP4
IL6R	Interleukin 6 Receptor	Protein Coding	46	GC01P154405	0.563624	https://www.genecards.org/cgi-bin/carddisp.pl?gene=IL6R
ADRA2C	Adrenoceptor Alpha 2C	Protein Coding	44	GC04P003766	0.563624	https://www.genecards.org/cgi-bin/carddisp.pl?gene=ADRA2C
UCP2	Uncoupling Protein 2	Protein Coding	44	GC11M073974	0.563624	https://www.genecards.org/cgi-bin/carddisp.pl?gene=UCP2
WEE1	WEE1 G2 Checkpoint Kinase	Protein Coding	45	GC11P009573	0.554154	https://www.genecards.org/cgi-bin/carddisp.pl?gene=WEE1
EGFR	Epidermal Growth Factor Receptor	Protein Coding	51	GC07P055019	0.539585	https://www.genecards.org/cgi-bin/carddisp.pl?gene=EGFR
CYP1A1	Cytochrome P450 Family 1 Subfamily A Member 1	Protein Coding	46	GC15M074719	0.527973	https://www.genecards.org/cgi-bin/carddisp.pl?gene=CYP1A1
CALB2	Calbindin 2	Protein Coding	39	GC16P071358	0.52578	https://www.genecards.org/cgi-bin/carddisp.pl?gene=CALB2
HDC	Histidine Decarboxylase	Protein Coding	43	GC15M050241	0.512612	https://www.genecards.org/cgi-bin/carddisp.pl?gene=HDC
CDK2	Cyclin Dependent Kinase 2	Protein Coding	49	GC12P055966	0.508943	https://www.genecards.org/cgi-bin/carddisp.pl?gene=CDK2
ARF1	ADP Ribosylation Factor 1	Protein Coding	44	GC01P228082	0.508943	https://www.genecards.org/cgi-bin/carddisp.pl?gene=ARF1
GUCA2B	Guanylate Cyclase Activator 2B	Protein Coding	38	GC01P042153	0.507286	https://www.genecards.org/cgi-bin/carddisp.pl?gene=GUCA2B
DUSP4	Dual Specificity Phosphatase 4	Protein Coding	41	GC08M029334	0.495554	https://www.genecards.org/cgi-bin/carddisp.pl?gene=DUSP4
CYP1B1	Cytochrome P450 Family 1 Subfamily B Member 1	Protein Coding	46	GC02M038066	0.494626	https://www.genecards.org/cgi-bin/carddisp.pl?gene=CYP1B1
FADS1	Fatty Acid Desaturase 1	Protein Coding	43	GC11M061799	0.494626	https://www.genecards.org/cgi-bin/carddisp.pl?gene=FADS1
CDC25A	Cell Division Cycle 25A	Protein Coding	46	GC03M048174	0.491885	https://www.genecards.org/cgi-bin/carddisp.pl?gene=CDC25A
JUNB	JunB Proto-Oncogene, AP-1 Transcription Factor Subunit	Protein Coding	40	GC19P012791	0.491885	https://www.genecards.org/cgi-bin/carddisp.pl?gene=JUNB
FBXO31	F-Box Protein 31	Protein Coding	36	GC16M087326	0.491885	https://www.genecards.org/cgi-bin/carddisp.pl?gene=FBXO31
CLSPN	Claspin	Protein Coding	39	GC01M035720	0.490699	https://www.genecards.org/cgi-bin/carddisp.pl?gene=CLSPN
EGF	Epidermal Growth Factor	Protein Coding	49	GC04P109912	0.483016	https://www.genecards.org/cgi-bin/carddisp.pl?gene=EGF
FBXL14	F-Box And Leucine Rich Repeat Protein 14	Protein Coding	32	GC12M001565	0.47808	https://www.genecards.org/cgi-bin/carddisp.pl?gene=FBXL14
ADK	Adenosine Kinase	Protein Coding	49	GC10P074155	0.469848	https://www.genecards.org/cgi-bin/carddisp.pl?gene=ADK
CYP17A1	Cytochrome P450 Family 17 Subfamily A Member 1	Protein Coding	47	GC10M102830	0.469848	https://www.genecards.org/cgi-bin/carddisp.pl?gene=CYP17A1
FBP1	Fructose-Bisphosphatase 1	Protein Coding	47	GC09M094603	0.469848	https://www.genecards.org/cgi-bin/carddisp.pl?gene=FBP1
IDS	Iduronate 2-Sulfatase	Protein Coding	47	GC0XM149476	0.469848	https://www.genecards.org/cgi-bin/carddisp.pl?gene=IDS
CACNA1A	Calcium Voltage-Gated Channel Subunit Alpha1 A	Protein Coding	46	GC19M013206	0.469848	https://www.genecards.org/cgi-bin/carddisp.pl?gene=CACNA1A
GLDC	Glycine Decarboxylase	Protein Coding	46	GC09M006522	0.469848	https://www.genecards.org/cgi-bin/carddisp.pl?gene=GLDC
ACACB	Acetyl-CoA Carboxylase Beta	Protein Coding	45	GC12P109116	0.469848	https://www.genecards.org/cgi-bin/carddisp.pl?gene=ACACB
AK1	Adenylate Kinase 1	Protein Coding	45	GC09M127866	0.469848	https://www.genecards.org/cgi-bin/carddisp.pl?gene=AK1
AKR1B1	Aldo-Keto Reductase Family 1 Member B	Protein Coding	45	GC07M134442	0.469848	https://www.genecards.org/cgi-bin/carddisp.pl?gene=AKR1B1
HADHB	Hydroxyacyl-CoA Dehydrogenase Trifunctional Multienzyme Complex Subunit Beta	Protein Coding	45	GC02P026243	0.469848	https://www.genecards.org/cgi-bin/carddisp.pl?gene=HADHB
LBR	Lamin B Receptor	Protein Coding	45	GC01M225401	0.469848	https://www.genecards.org/cgi-bin/carddisp.pl?gene=LBR
ADD1	Adducin 1	Protein Coding	44	GC04P002855	0.469848	https://www.genecards.org/cgi-bin/carddisp.pl?gene=ADD1
RBP4	Retinol Binding Protein 4	Protein Coding	44	GC10M093591	0.469848	https://www.genecards.org/cgi-bin/carddisp.pl?gene=RBP4
SULT2B1	Sulfotransferase Family 2B Member 1	Protein Coding	44	GC19P048552	0.469848	https://www.genecards.org/cgi-bin/carddisp.pl?gene=SULT2B1
PDK4	Pyruvate Dehydrogenase Kinase 4	Protein Coding	43	GC07M095583	0.469848	https://www.genecards.org/cgi-bin/carddisp.pl?gene=PDK4
AADAC	Arylacetamide Deacetylase	Protein Coding	42	GC03P151813	0.469848	https://www.genecards.org/cgi-bin/carddisp.pl?gene=AADAC
ADH7	Alcohol Dehydrogenase 7 (Class IV), Mu Or Sigma Polypeptide	Protein Coding	42	GC04M099412	0.469848	https://www.genecards.org/cgi-bin/carddisp.pl?gene=ADH7
DDAH1	Dimethylarginine Dimethylaminohydrolase 1	Protein Coding	42	GC01M085318	0.469848	https://www.genecards.org/cgi-bin/carddisp.pl?gene=DDAH1
MAOB	Monoamine Oxidase B	Protein Coding	42	GC0XM043766	0.469848	https://www.genecards.org/cgi-bin/carddisp.pl?gene=MAOB
DIO1	Iodothyronine Deiodinase 1	Protein Coding	41	GC01P053891	0.469848	https://www.genecards.org/cgi-bin/carddisp.pl?gene=DIO1
EXOSC2	Exosome Component 2	Protein Coding	41	GC09P130693	0.469848	https://www.genecards.org/cgi-bin/carddisp.pl?gene=EXOSC2
EXOSC3	Exosome Component 3	Protein Coding	41	GC09M037772	0.469848	https://www.genecards.org/cgi-bin/carddisp.pl?gene=EXOSC3
FBP2	Fructose-Bisphosphatase 2	Protein Coding	41	GC09M094558	0.469848	https://www.genecards.org/cgi-bin/carddisp.pl?gene=FBP2
IFNB1	Interferon Beta 1	Protein Coding	41	GC09M021077	0.469848	https://www.genecards.org/cgi-bin/carddisp.pl?gene=IFNB1
VAMP2	Vesicle Associated Membrane Protein 2	Protein Coding	41	GC17M010433	0.469848	https://www.genecards.org/cgi-bin/carddisp.pl?gene=VAMP2
OSBP	Oxysterol Binding Protein	Protein Coding	40	GC11M089479	0.469848	https://www.genecards.org/cgi-bin/carddisp.pl?gene=OSBP
AOC1	Amine Oxidase Copper Containing 1	Protein Coding	38	GC07P150824	0.469848	https://www.genecards.org/cgi-bin/carddisp.pl?gene=AOC1
EXOSC5	Exosome Component 5	Protein Coding	38	GC19M065802	0.469848	https://www.genecards.org/cgi-bin/carddisp.pl?gene=EXOSC5
TNRC6A	Trinucleotide Repeat Containing Adaptor 6A	Protein Coding	38	GC16P024611	0.469848	https://www.genecards.org/cgi-bin/carddisp.pl?gene=TNRC6A
GJA1	Gap Junction Protein Alpha 1	Protein Coding	48	GC06P121436	0.469217	https://www.genecards.org/cgi-bin/carddisp.pl?gene=GJA1
MCL1	MCL1 Apoptosis Regulator, BCL2 Family Member	Protein Coding	45	GC01M152066	0.469217	https://www.genecards.org/cgi-bin/carddisp.pl?gene=MCL1
BRD4	Bromodomain Containing 4	Protein Coding	46	GC19M015236	0.464912	https://www.genecards.org/cgi-bin/carddisp.pl?gene=BRD4
FXN	Frataxin	Protein Coding	45	GC09P069035	0.464912	https://www.genecards.org/cgi-bin/carddisp.pl?gene=FXN
RPA1	Replication Protein A1	Protein Coding	45	GC17P001829	0.464912	https://www.genecards.org/cgi-bin/carddisp.pl?gene=RPA1
FDX1	Ferredoxin 1	Protein Coding	40	GC11P110429	0.464912	https://www.genecards.org/cgi-bin/carddisp.pl?gene=FDX1
RBP1	Retinol Binding Protein 1	Protein Coding	38	GC03M139517	0.464912	https://www.genecards.org/cgi-bin/carddisp.pl?gene=RBP1
TBXT	T-Box Transcription Factor T	Protein Coding	33	GC06M166158	0.456712	https://www.genecards.org/cgi-bin/carddisp.pl?gene=TBXT
ABCC1	ATP Binding Cassette Subfamily C Member 1	Protein Coding	47	GC16P015949	0.450595	https://www.genecards.org/cgi-bin/carddisp.pl?gene=ABCC1
HMOX2	Heme Oxygenase 2	Protein Coding	45	GC16P004474	0.450595	https://www.genecards.org/cgi-bin/carddisp.pl?gene=HMOX2
RNF2	Ring Finger Protein 2	Protein Coding	43	GC01P185045	0.450595	https://www.genecards.org/cgi-bin/carddisp.pl?gene=RNF2
SETD7	SET Domain Containing 7, Histone Lysine Methyltransferase	Protein Coding	42	GC04M139495	0.450595	https://www.genecards.org/cgi-bin/carddisp.pl?gene=SETD7
SREBF2	Sterol Regulatory Element Binding Transcription Factor 2	Protein Coding	41	GC22P041833	0.450595	https://www.genecards.org/cgi-bin/carddisp.pl?gene=SREBF2
RPL4	Ribosomal Protein L4	Protein Coding	40	GC15M066498	0.450595	https://www.genecards.org/cgi-bin/carddisp.pl?gene=RPL4
SLC27A1	Solute Carrier Family 27 Member 1	Protein Coding	40	GC19P066226	0.450595	https://www.genecards.org/cgi-bin/carddisp.pl?gene=SLC27A1
CXXC1	CXXC Finger Protein 1	Protein Coding	39	GC18M050282	0.450595	https://www.genecards.org/cgi-bin/carddisp.pl?gene=CXXC1
PSMD8	Proteasome 26S Subunit, Non-ATPase 8	Protein Coding	38	GC19P038374	0.450595	https://www.genecards.org/cgi-bin/carddisp.pl?gene=PSMD8
COX11	Cytochrome C Oxidase Copper Chaperone COX11	Protein Coding	37	GC17M054951	0.450595	https://www.genecards.org/cgi-bin/carddisp.pl?gene=COX11
H2AC6	H2A Clustered Histone 6	Protein Coding	26	GC06P084419	0.450595	https://www.genecards.org/cgi-bin/carddisp.pl?gene=H2AC6
CASP8	Caspase 8	Protein Coding	49	GC02P201233	0.447854	https://www.genecards.org/cgi-bin/carddisp.pl?gene=CASP8
EEA1	Early Endosome Antigen 1	Protein Coding	42	GC12M092770	0.447854	https://www.genecards.org/cgi-bin/carddisp.pl?gene=EEA1
NFE2L1	NFE2 Like BZIP Transcription Factor 1	Protein Coding	42	GC17P055942	0.447854	https://www.genecards.org/cgi-bin/carddisp.pl?gene=NFE2L1
SLC22A1	Solute Carrier Family 22 Member 1	Protein Coding	42	GC06P160121	0.447854	https://www.genecards.org/cgi-bin/carddisp.pl?gene=SLC22A1
GDF15	Growth Differentiation Factor 15	Protein Coding	40	GC19P066244	0.447854	https://www.genecards.org/cgi-bin/carddisp.pl?gene=GDF15
ATF7	Activating Transcription Factor 7	Protein Coding	39	GC12M053527	0.447854	https://www.genecards.org/cgi-bin/carddisp.pl?gene=ATF7
BATF3	Basic Leucine Zipper ATF-Like Transcription Factor 3	Protein Coding	36	GC01M212686	0.447854	https://www.genecards.org/cgi-bin/carddisp.pl?gene=BATF3
COP1	COP1 E3 Ubiquitin Ligase	Protein Coding	32	GC01M175944	0.447854	https://www.genecards.org/cgi-bin/carddisp.pl?gene=COP1
ANGPTL8	Angiopoietin Like 8	Protein Coding	25	GC19P011238	0.447854	https://www.genecards.org/cgi-bin/carddisp.pl?gene=ANGPTL8
DLK1	Delta Like Non-Canonical Notch Ligand 1	Protein Coding	42	GC14P109771	0.435329	https://www.genecards.org/cgi-bin/carddisp.pl?gene=DLK1
CALR	Calreticulin	Protein Coding	49	GC19P012938	0.427571	https://www.genecards.org/cgi-bin/carddisp.pl?gene=CALR
CSN2	Casein Beta	Protein Coding	33	GC04M069955	0.425855	https://www.genecards.org/cgi-bin/carddisp.pl?gene=CSN2
CDH13	Cadherin 13	Protein Coding	43	GC16P082626	0.414435	https://www.genecards.org/cgi-bin/carddisp.pl?gene=CDH13
ADCY5	Adenylate Cyclase 5	Protein Coding	47	GC03M123282	0.393784	https://www.genecards.org/cgi-bin/carddisp.pl?gene=ADCY5
GLP1R	Glucagon Like Peptide 1 Receptor	Protein Coding	45	GC06P039048	0.393784	https://www.genecards.org/cgi-bin/carddisp.pl?gene=GLP1R
UBE2I	Ubiquitin Conjugating Enzyme E2 I	Protein Coding	45	GC16P011636	0.393784	https://www.genecards.org/cgi-bin/carddisp.pl?gene=UBE2I
KMO	Kynurenine 3-Monooxygenase	Protein Coding	44	GC01P241532	0.393784	https://www.genecards.org/cgi-bin/carddisp.pl?gene=KMO
PNMT	Phenylethanolamine N-Methyltransferase	Protein Coding	42	GC17P039667	0.393784	https://www.genecards.org/cgi-bin/carddisp.pl?gene=PNMT
BAG1	BAG Cochaperone 1	Protein Coding	40	GC09M033245	0.393784	https://www.genecards.org/cgi-bin/carddisp.pl?gene=BAG1
G6PC2	Glucose-6-Phosphatase Catalytic Subunit 2	Protein Coding	36	GC02P168901	0.393784	https://www.genecards.org/cgi-bin/carddisp.pl?gene=G6PC2
ACER2	Alkaline Ceramidase 2	Protein Coding	35	GC09P019408	0.393784	https://www.genecards.org/cgi-bin/carddisp.pl?gene=ACER2
HEBP2	Heme Binding Protein 2	Protein Coding	36	GC06P138403	0.383578	https://www.genecards.org/cgi-bin/carddisp.pl?gene=HEBP2
SLC48A1	Solute Carrier Family 48 Member 1	Protein Coding	33	GC12P047753	0.383578	https://www.genecards.org/cgi-bin/carddisp.pl?gene=SLC48A1
RHNO1	RAD9-HUS1-RAD1 Interacting Nuclear Orphan 1	Protein Coding	29	GC12P002876	0.383578	https://www.genecards.org/cgi-bin/carddisp.pl?gene=RHNO1
BOK	BCL2 Family Apoptosis Regulator BOK	Protein Coding	38	GC02P241558	0.362921	https://www.genecards.org/cgi-bin/carddisp.pl?gene=BOK
RAB27A	RAB27A, Member RAS Oncogene Family	Protein Coding	47	GC15M055202	0.352853	https://www.genecards.org/cgi-bin/carddisp.pl?gene=RAB27A
PAX6	Paired Box 6	Protein Coding	46	GC11M031784	0.352853	https://www.genecards.org/cgi-bin/carddisp.pl?gene=PAX6
MGMT	O-6-Methylguanine-DNA Methyltransferase	Protein Coding	49	GC10P129467	0.349753	https://www.genecards.org/cgi-bin/carddisp.pl?gene=MGMT
ACTB	Actin Beta	Protein Coding	47	GC07M005527	0.349753	https://www.genecards.org/cgi-bin/carddisp.pl?gene=ACTB
ECE1	Endothelin Converting Enzyme 1	Protein Coding	47	GC01M021217	0.349753	https://www.genecards.org/cgi-bin/carddisp.pl?gene=ECE1
STXBP1	Syntaxin Binding Protein 1	Protein Coding	47	GC09P127590	0.349753	https://www.genecards.org/cgi-bin/carddisp.pl?gene=STXBP1
CPS1	Carbamoyl-Phosphate Synthase 1	Protein Coding	46	GC02P210477	0.349753	https://www.genecards.org/cgi-bin/carddisp.pl?gene=CPS1
CYP2C8	Cytochrome P450 Family 2 Subfamily C Member 8	Protein Coding	46	GC10M095038	0.349753	https://www.genecards.org/cgi-bin/carddisp.pl?gene=CYP2C8
GALNS	Galactosamine (N-Acetyl)-6-Sulfatase	Protein Coding	46	GC16M088813	0.349753	https://www.genecards.org/cgi-bin/carddisp.pl?gene=GALNS
MAP2K3	Mitogen-Activated Protein Kinase Kinase 3	Protein Coding	46	GC17P054789	0.349753	https://www.genecards.org/cgi-bin/carddisp.pl?gene=MAP2K3
PI4KA	Phosphatidylinositol 4-Kinase Alpha	Protein Coding	46	GC22M020707	0.349753	https://www.genecards.org/cgi-bin/carddisp.pl?gene=PI4KA
SLC2A3	Solute Carrier Family 2 Member 3	Protein Coding	46	GC12M007919	0.349753	https://www.genecards.org/cgi-bin/carddisp.pl?gene=SLC2A3
ADCY3	Adenylate Cyclase 3	Protein Coding	45	GC02M024819	0.349753	https://www.genecards.org/cgi-bin/carddisp.pl?gene=ADCY3
APRT	Adenine Phosphoribosyltransferase	Protein Coding	45	GC16M088810	0.349753	https://www.genecards.org/cgi-bin/carddisp.pl?gene=APRT
BCKDK	Branched Chain Keto Acid Dehydrogenase Kinase	Protein Coding	45	GC16P041121	0.349753	https://www.genecards.org/cgi-bin/carddisp.pl?gene=BCKDK
CYP7B1	Cytochrome P450 Family 7 Subfamily B Member 1	Protein Coding	45	GC08M064587	0.349753	https://www.genecards.org/cgi-bin/carddisp.pl?gene=CYP7B1
ENO2	Enolase 2	Protein Coding	45	GC12P006913	0.349753	https://www.genecards.org/cgi-bin/carddisp.pl?gene=ENO2
HPRT1	Hypoxanthine Phosphoribosyltransferase 1	Protein Coding	45	GC0XP134460	0.349753	https://www.genecards.org/cgi-bin/carddisp.pl?gene=HPRT1
PDK1	Pyruvate Dehydrogenase Kinase 1	Protein Coding	45	GC02P172555	0.349753	https://www.genecards.org/cgi-bin/carddisp.pl?gene=PDK1
SUCLA2	Succinate-CoA Ligase ADP-Forming Subunit Beta	Protein Coding	45	GC13M047745	0.349753	https://www.genecards.org/cgi-bin/carddisp.pl?gene=SUCLA2
ATIC	5-Aminoimidazole-4-Carboxamide Ribonucleotide Formyltransferase/IMP Cyclohydrolase	Protein Coding	44	GC02P215311	0.349753	https://www.genecards.org/cgi-bin/carddisp.pl?gene=ATIC
CTPS1	CTP Synthase 1	Protein Coding	44	GC01P040979	0.349753	https://www.genecards.org/cgi-bin/carddisp.pl?gene=CTPS1
FDXR	Ferredoxin Reductase	Protein Coding	44	GC17M074862	0.349753	https://www.genecards.org/cgi-bin/carddisp.pl?gene=FDXR
GNAI1	G Protein Subunit Alpha I1	Protein Coding	44	GC07P079769	0.349753	https://www.genecards.org/cgi-bin/carddisp.pl?gene=GNAI1
GNAI2	G Protein Subunit Alpha I2	Protein Coding	44	GC03P050226	0.349753	https://www.genecards.org/cgi-bin/carddisp.pl?gene=GNAI2
GPT2	Glutamic--Pyruvic Transaminase 2	Protein Coding	44	GC16P046885	0.349753	https://www.genecards.org/cgi-bin/carddisp.pl?gene=GPT2
HSD17B4	Hydroxysteroid 17-Beta Dehydrogenase 4	Protein Coding	44	GC05P119452	0.349753	https://www.genecards.org/cgi-bin/carddisp.pl?gene=HSD17B4
ITPR3	Inositol 1,4,5-Trisphosphate Receptor Type 3	Protein Coding	44	GC06P033620	0.349753	https://www.genecards.org/cgi-bin/carddisp.pl?gene=ITPR3
RAD21	RAD21 Cohesin Complex Component	Protein Coding	44	GC08M116846	0.349753	https://www.genecards.org/cgi-bin/carddisp.pl?gene=RAD21
SMC3	Structural Maintenance Of Chromosomes 3	Protein Coding	44	GC10P110567	0.349753	https://www.genecards.org/cgi-bin/carddisp.pl?gene=SMC3
CHD2	Chromodomain Helicase DNA Binding Protein 2	Protein Coding	43	GC15P092900	0.349753	https://www.genecards.org/cgi-bin/carddisp.pl?gene=CHD2
ENPP2	Ectonucleotide Pyrophosphatase/Phosphodiesterase 2	Protein Coding	43	GC08M119556	0.349753	https://www.genecards.org/cgi-bin/carddisp.pl?gene=ENPP2
PCBD1	Pterin-4 Alpha-Carbinolamine Dehydratase 1	Protein Coding	43	GC10M070882	0.349753	https://www.genecards.org/cgi-bin/carddisp.pl?gene=PCBD1
PFKFB3	6-Phosphofructo-2-Kinase/Fructose-2,6-Biphosphatase 3	Protein Coding	43	GC10P006144	0.349753	https://www.genecards.org/cgi-bin/carddisp.pl?gene=PFKFB3
VAPB	VAMP Associated Protein B And C	Protein Coding	43	GC20P058389	0.349753	https://www.genecards.org/cgi-bin/carddisp.pl?gene=VAPB
CTBP2	C-Terminal Binding Protein 2	Protein Coding	42	GC10M124984	0.349753	https://www.genecards.org/cgi-bin/carddisp.pl?gene=CTBP2
EBP	EBP Cholestenol Delta-Isomerase	Protein Coding	42	GC0XP048521	0.349753	https://www.genecards.org/cgi-bin/carddisp.pl?gene=EBP
EMD	Emerin	Protein Coding	42	GC0XP154379	0.349753	https://www.genecards.org/cgi-bin/carddisp.pl?gene=EMD
GATAD2B	GATA Zinc Finger Domain Containing 2B	Protein Coding	42	GC01M153805	0.349753	https://www.genecards.org/cgi-bin/carddisp.pl?gene=GATAD2B
HDAC10	Histone Deacetylase 10	Protein Coding	42	GC22M050245	0.349753	https://www.genecards.org/cgi-bin/carddisp.pl?gene=HDAC10
PI4KB	Phosphatidylinositol 4-Kinase Beta	Protein Coding	42	GC01M151291	0.349753	https://www.genecards.org/cgi-bin/carddisp.pl?gene=PI4KB
PTPN13	Protein Tyrosine Phosphatase Non-Receptor Type 13	Protein Coding	42	GC04P086594	0.349753	https://www.genecards.org/cgi-bin/carddisp.pl?gene=PTPN13
SDC4	Syndecan 4	Protein Coding	42	GC20M045325	0.349753	https://www.genecards.org/cgi-bin/carddisp.pl?gene=SDC4
SDHD	Succinate Dehydrogenase Complex Subunit D	Protein Coding	42	GC11P112087	0.349753	https://www.genecards.org/cgi-bin/carddisp.pl?gene=SDHD
GNB2	G Protein Subunit Beta 2	Protein Coding	41	GC07P100673	0.349753	https://www.genecards.org/cgi-bin/carddisp.pl?gene=GNB2
GNB4	G Protein Subunit Beta 4	Protein Coding	41	GC03M179397	0.349753	https://www.genecards.org/cgi-bin/carddisp.pl?gene=GNB4
SULT1A2	Sulfotransferase Family 1A Member 2	Protein Coding	41	GC16M028591	0.349753	https://www.genecards.org/cgi-bin/carddisp.pl?gene=SULT1A2
TINF2	TERF1 Interacting Nuclear Factor 2	Protein Coding	41	GC14M024271	0.349753	https://www.genecards.org/cgi-bin/carddisp.pl?gene=TINF2
BAZ1B	Bromodomain Adjacent To Zinc Finger Domain 1B	Protein Coding	40	GC07M073440	0.349753	https://www.genecards.org/cgi-bin/carddisp.pl?gene=BAZ1B
CUL7	Cullin 7	Protein Coding	40	GC06M043037	0.349753	https://www.genecards.org/cgi-bin/carddisp.pl?gene=CUL7
EBF1	EBF Transcription Factor 1	Protein Coding	40	GC05M158695	0.349753	https://www.genecards.org/cgi-bin/carddisp.pl?gene=EBF1
GBA2	Glucosylceramidase Beta 2	Protein Coding	40	GC09M035736	0.349753	https://www.genecards.org/cgi-bin/carddisp.pl?gene=GBA2
GGT7	Gamma-Glutamyltransferase 7	Protein Coding	40	GC20M034844	0.349753	https://www.genecards.org/cgi-bin/carddisp.pl?gene=GGT7
SLC3A2	Solute Carrier Family 3 Member 2	Protein Coding	40	GC11P062856	0.349753	https://www.genecards.org/cgi-bin/carddisp.pl?gene=SLC3A2
ST3GAL4	ST3 Beta-Galactoside Alpha-2,3-Sialyltransferase 4	Protein Coding	40	GC11P126355	0.349753	https://www.genecards.org/cgi-bin/carddisp.pl?gene=ST3GAL4
BAZ1A	Bromodomain Adjacent To Zinc Finger Domain 1A	Protein Coding	39	GC14M034752	0.349753	https://www.genecards.org/cgi-bin/carddisp.pl?gene=BAZ1A
CDC16	Cell Division Cycle 16	Protein Coding	39	GC13P114234	0.349753	https://www.genecards.org/cgi-bin/carddisp.pl?gene=CDC16
DDHD2	DDHD Domain Containing 2	Protein Coding	39	GC08P038225	0.349753	https://www.genecards.org/cgi-bin/carddisp.pl?gene=DDHD2
HMGN2	High Mobility Group Nucleosomal Binding Domain 2	Protein Coding	39	GC01P026473	0.349753	https://www.genecards.org/cgi-bin/carddisp.pl?gene=HMGN2
CTPS2	CTP Synthase 2	Protein Coding	38	GC0XM016587	0.349753	https://www.genecards.org/cgi-bin/carddisp.pl?gene=CTPS2
MTMR6	Myotubularin Related Protein 6	Protein Coding	38	GC13M025246	0.349753	https://www.genecards.org/cgi-bin/carddisp.pl?gene=MTMR6
RNF40	Ring Finger Protein 40	Protein Coding	38	GC16P041101	0.349753	https://www.genecards.org/cgi-bin/carddisp.pl?gene=RNF40
HNRNPA0	Heterogeneous Nuclear Ribonucleoprotein A0	Protein Coding	37	GC05M137750	0.349753	https://www.genecards.org/cgi-bin/carddisp.pl?gene=HNRNPA0
MMS19	MMS19 Homolog, Cytosolic Iron-Sulfur Assembly Component	Protein Coding	36	GC10M097458	0.349753	https://www.genecards.org/cgi-bin/carddisp.pl?gene=MMS19
MT1A	Metallothionein 1A	Protein Coding	36	GC16P056638	0.349753	https://www.genecards.org/cgi-bin/carddisp.pl?gene=MT1A
ABHD14B	Abhydrolase Domain Containing 14B	Protein Coding	34	GC03M051968	0.349753	https://www.genecards.org/cgi-bin/carddisp.pl?gene=ABHD14B
ATP6V0B	ATPase H+ Transporting V0 Subunit B	Protein Coding	34	GC01P043974	0.349753	https://www.genecards.org/cgi-bin/carddisp.pl?gene=ATP6V0B
GLYATL1	Glycine-N-Acyltransferase Like 1	Protein Coding	34	GC11P058906	0.349753	https://www.genecards.org/cgi-bin/carddisp.pl?gene=GLYATL1
AGMO	Alkylglycerol Monooxygenase	Protein Coding	33	GC07M015117	0.349753	https://www.genecards.org/cgi-bin/carddisp.pl?gene=AGMO
ATP5F1D	ATP Synthase F1 Subunit Delta	Protein Coding	33	GC19P002854	0.349753	https://www.genecards.org/cgi-bin/carddisp.pl?gene=ATP5F1D
WAPL	WAPL Cohesin Release Factor	Protein Coding	32	GC10M086436	0.349753	https://www.genecards.org/cgi-bin/carddisp.pl?gene=WAPL
ATP5MC3	ATP Synthase Membrane Subunit C Locus 3	Protein Coding	30	GC02M175180	0.349753	https://www.genecards.org/cgi-bin/carddisp.pl?gene=ATP5MC3
CIAO2B	Cytosolic Iron-Sulfur Assembly Component 2B	Protein Coding	29	GC16M067005	0.349753	https://www.genecards.org/cgi-bin/carddisp.pl?gene=CIAO2B
S100G	S100 Calcium Binding Protein G	Protein Coding	34	GC0XP016668	0.346976	https://www.genecards.org/cgi-bin/carddisp.pl?gene=S100G
MSH6	MutS Homolog 6	Protein Coding	48	GC02P047695	0.341553	https://www.genecards.org/cgi-bin/carddisp.pl?gene=MSH6
BACE1	Beta-Secretase 1	Protein Coding	46	GC11M117285	0.341553	https://www.genecards.org/cgi-bin/carddisp.pl?gene=BACE1
SMN2	Survival Of Motor Neuron 2, Centromeric	Protein Coding	41	GC05P070049	0.341553	https://www.genecards.org/cgi-bin/carddisp.pl?gene=SMN2
S100A1	S100 Calcium Binding Protein A1	Protein Coding	40	GC01P153627	0.341553	https://www.genecards.org/cgi-bin/carddisp.pl?gene=S100A1
PTMA	Prothymosin Alpha	Protein Coding	39	GC02P231707	0.341553	https://www.genecards.org/cgi-bin/carddisp.pl?gene=PTMA
SPARC	Secreted Protein Acidic And Cysteine Rich	Protein Coding	48	GC05M151661	0.31319	https://www.genecards.org/cgi-bin/carddisp.pl?gene=SPARC
UBE2N	Ubiquitin Conjugating Enzyme E2 N	Protein Coding	45	GC12M093406	0.31319	https://www.genecards.org/cgi-bin/carddisp.pl?gene=UBE2N
ASCL1	Achaete-Scute Family BHLH Transcription Factor 1	Protein Coding	42	GC12P102957	0.31319	https://www.genecards.org/cgi-bin/carddisp.pl?gene=ASCL1
RAD18	RAD18 E3 Ubiquitin Protein Ligase	Protein Coding	41	GC03M008775	0.31319	https://www.genecards.org/cgi-bin/carddisp.pl?gene=RAD18
TOPBP1	DNA Topoisomerase II Binding Protein 1	Protein Coding	40	GC03M133600	0.31319	https://www.genecards.org/cgi-bin/carddisp.pl?gene=TOPBP1
RAD9A	RAD9 Checkpoint Clamp Component A	Protein Coding	39	GC11P070140	0.31319	https://www.genecards.org/cgi-bin/carddisp.pl?gene=RAD9A
INTS7	Integrator Complex Subunit 7	Protein Coding	36	GC01M211940	0.31319	https://www.genecards.org/cgi-bin/carddisp.pl?gene=INTS7
RAD1	RAD1 Checkpoint DNA Exonuclease	Protein Coding	36	GC05M034905	0.31319	https://www.genecards.org/cgi-bin/carddisp.pl?gene=RAD1
NABP2	Nucleic Acid Binding Protein 2	Protein Coding	32	GC12P057285	0.31319	https://www.genecards.org/cgi-bin/carddisp.pl?gene=NABP2
ACKR1	Atypical Chemokine Receptor 1 (Duffy Blood Group)	Protein Coding	36	GC01P159203	0.305761	https://www.genecards.org/cgi-bin/carddisp.pl?gene=ACKR1
PTPRD	Protein Tyrosine Phosphatase Receptor Type D	Protein Coding	45	GC09M008307	0.269159	https://www.genecards.org/cgi-bin/carddisp.pl?gene=PTPRD
CDC34	Cell Division Cycle 34, Ubiqiutin Conjugating Enzyme	Protein Coding	44	GC19P002782	0.269159	https://www.genecards.org/cgi-bin/carddisp.pl?gene=CDC34
CLDN1	Claudin 1	Protein Coding	44	GC03M190305	0.269159	https://www.genecards.org/cgi-bin/carddisp.pl?gene=CLDN1
CSF1	Colony Stimulating Factor 1	Protein Coding	42	GC01P109911	0.269159	https://www.genecards.org/cgi-bin/carddisp.pl?gene=CSF1
NEUROG1	Neurogenin 1	Protein Coding	38	GC05M135534	0.269159	https://www.genecards.org/cgi-bin/carddisp.pl?gene=NEUROG1
HDAC9	Histone Deacetylase 9	Protein Coding	46	GC07P018086	0.26549	https://www.genecards.org/cgi-bin/carddisp.pl?gene=HDAC9
PLP1	Proteolipid Protein 1	Protein Coding	41	GC0XP103773	0.26549	https://www.genecards.org/cgi-bin/carddisp.pl?gene=PLP1
PDE12	Phosphodiesterase 12	Protein Coding	36	GC03P057556	0.26549	https://www.genecards.org/cgi-bin/carddisp.pl?gene=PDE12
GRIN2A	Glutamate Ionotropic Receptor NMDA Type Subunit 2A	Protein Coding	50	GC16M009753	0.221459	https://www.genecards.org/cgi-bin/carddisp.pl?gene=GRIN2A
FN1	Fibronectin 1	Protein Coding	48	GC02M215360	0.221459	https://www.genecards.org/cgi-bin/carddisp.pl?gene=FN1
GRIN1	Glutamate Ionotropic Receptor NMDA Type Subunit 1	Protein Coding	48	GC09P137138	0.221459	https://www.genecards.org/cgi-bin/carddisp.pl?gene=GRIN1
IRS1	Insulin Receptor Substrate 1	Protein Coding	45	GC02M226731	0.221459	https://www.genecards.org/cgi-bin/carddisp.pl?gene=IRS1
ADARB1	Adenosine Deaminase RNA Specific B1	Protein Coding	44	GC21P045073	0.221459	https://www.genecards.org/cgi-bin/carddisp.pl?gene=ADARB1
MAP2K5	Mitogen-Activated Protein Kinase Kinase 5	Protein Coding	44	GC15P117541	0.221459	https://www.genecards.org/cgi-bin/carddisp.pl?gene=MAP2K5
NEFH	Neurofilament Heavy Chain	Protein Coding	44	GC22P029480	0.221459	https://www.genecards.org/cgi-bin/carddisp.pl?gene=NEFH
AKAP13	A-Kinase Anchoring Protein 13	Protein Coding	42	GC15P118052	0.221459	https://www.genecards.org/cgi-bin/carddisp.pl?gene=AKAP13
RAD17	RAD17 Checkpoint Clamp Loader Component	Protein Coding	42	GC05P069369	0.221459	https://www.genecards.org/cgi-bin/carddisp.pl?gene=RAD17
SIRPA	Signal Regulatory Protein Alpha	Protein Coding	42	GC20P001894	0.221459	https://www.genecards.org/cgi-bin/carddisp.pl?gene=SIRPA
CD47	CD47 Molecule	Protein Coding	41	GC03M108043	0.221459	https://www.genecards.org/cgi-bin/carddisp.pl?gene=CD47
CUL4B	Cullin 4B	Protein Coding	41	GC0XM120524	0.221459	https://www.genecards.org/cgi-bin/carddisp.pl?gene=CUL4B
GNAZ	G Protein Subunit Alpha Z	Protein Coding	41	GC22P023070	0.221459	https://www.genecards.org/cgi-bin/carddisp.pl?gene=GNAZ
VAMP7	Vesicle Associated Membrane Protein 7	Protein Coding	40	GC0XP155881	0.221459	https://www.genecards.org/cgi-bin/carddisp.pl?gene=VAMP7
NES	Nestin	Protein Coding	39	GC01M156668	0.221459	https://www.genecards.org/cgi-bin/carddisp.pl?gene=NES
UBE2K	Ubiquitin Conjugating Enzyme E2 K	Protein Coding	38	GC04P039700	0.221459	https://www.genecards.org/cgi-bin/carddisp.pl?gene=UBE2K
AMBRA1	Autophagy And Beclin 1 Regulator 1	Protein Coding	37	GC11M089343	0.221459	https://www.genecards.org/cgi-bin/carddisp.pl?gene=AMBRA1
DCAF8	DDB1 And CUL4 Associated Factor 8	Protein Coding	37	GC01M160215	0.221459	https://www.genecards.org/cgi-bin/carddisp.pl?gene=DCAF8
WDR61	WD Repeat Domain 61	Protein Coding	37	GC15M078277	0.221459	https://www.genecards.org/cgi-bin/carddisp.pl?gene=WDR61
CEBPZ	CCAAT Enhancer Binding Protein Zeta	Protein Coding	36	GC02M037201	0.221459	https://www.genecards.org/cgi-bin/carddisp.pl?gene=CEBPZ
DCAF7	DDB1 And CUL4 Associated Factor 7	Protein Coding	35	GC17P063550	0.221459	https://www.genecards.org/cgi-bin/carddisp.pl?gene=DCAF7
INTS3	Integrator Complex Subunit 3	Protein Coding	35	GC01P153728	0.221459	https://www.genecards.org/cgi-bin/carddisp.pl?gene=INTS3
NOL7	Nucleolar Protein 7	Protein Coding	34	GC06P013615	0.221459	https://www.genecards.org/cgi-bin/carddisp.pl?gene=NOL7
DDA1	DET1 And DDB1 Associated 1	Protein Coding	33	GC19P066218	0.221459	https://www.genecards.org/cgi-bin/carddisp.pl?gene=DDA1
DCAF11	DDB1 And CUL4 Associated Factor 11	Protein Coding	32	GC14P024114	0.221459	https://www.genecards.org/cgi-bin/carddisp.pl?gene=DCAF11
DET1	DET1 Partner Of COP1 E3 Ubiquitin Ligase	Protein Coding	32	GC15M090775	0.221459	https://www.genecards.org/cgi-bin/carddisp.pl?gene=DET1
PTPDC1	Protein Tyrosine Phosphatase Domain Containing 1	Protein Coding	32	GC09P094030	0.221459	https://www.genecards.org/cgi-bin/carddisp.pl?gene=PTPDC1
H2BC12L	H2B Clustered Histone 12 Like	Protein Coding	23	GC21P043569	0.221459	https://www.genecards.org/cgi-bin/carddisp.pl?gene=H2BC12L
