# Supplementary material for: Circadian rhythm-related genes index: A predictor for HNSCC prognosis, immunotherapy efficacy, and chemosensitivity
Source: Front Immunol. 2023 Mar 10;14:1091218. doi: 10.3389/fimmu.2023.1091218 (PMC10036372; doi:10.3389/fimmu.2023.1091218)
Supplement: Supplementary Table 2 — Differential expression analysis of CRRGs in HNSCC and normal tissues. [file Table_2.xlsx]

## Sheet: Sheet1
gene	conMean	treatMean	logFC	pValue	fdr
ARNTL	3.62584	7.37616	1.02455	4.4657e-11	1.53092e-10
TIMELESS	11.5545	38.8273	1.74862	2.38408e-21	1.0958e-19
CSNK1E	17.2231	38.3088	1.15333	6.52427e-20	1.61932e-18
NOCT	10.0503	21.0523	1.06674	1.48367e-08	3.78076e-08
AANAT	0.18455	0.481607	1.38384	9.66856e-08	2.21378e-07
PROK2	0.386841	1.13031	1.54691	0.0204825	0.0256496
RORC	11.3445	1.87962	-2.59348	2.49922e-20	7.38459e-19
SERPINE1	45.599	455.879	3.32158	3.41026e-19	5.87796e-18
EZH2	9.40961	21.9598	1.22266	6.63566e-11	2.21367e-10
PPARGC1A	5.64432	1.1112	-2.34468	1.99968e-12	8.16318e-12
USP2	14.908	6.79919	-1.13265	1.04043e-08	2.68436e-08
AHR	17.0837	36.2566	1.08562	3.43833e-11	1.18527e-10
KAT2B	29.175	10.5055	-1.47359	5.63597e-19	9.08343e-18
MAGEL2	0.117175	0.440039	1.90897	7.66335e-05	0.000122871
SPSB4	0.349695	1.48857	2.08975	8.10808e-07	1.63612e-06
ID3	59.3192	139.277	1.23138	3.72778e-12	1.46398e-11
MTA1	9.995	20.7964	1.05705	1.74822e-14	9.72887e-14
PRKCG	0.0350636	0.293819	3.06688	4.52222e-06	8.42654e-06
HIF1A	85.4332	200.91	1.23368	5.56219e-14	2.80597e-13
VIP	0.904277	0.130039	-2.79782	4.17679e-06	7.82991e-06
HNF4A	0.0233364	0.142007	2.60531	2.9013e-07	6.22925e-07
KLF15	6.23756	1.39109	-2.16476	1.71175e-13	8.01614e-13
TNF	4.26502	9.03695	1.08328	0.00169099	0.00236853
VIPR2	0.532643	0.178684	-1.57576	1.6507e-06	3.22094e-06
SLC6A4	2.35677	0.576129	-2.03235	1.00576e-11	3.71472e-11
HCRTR2	0.0226227	0.10559	2.22263	0.0286966	0.0351207
PPARG	7.73251	2.25618	-1.77705	1.23916e-15	8.88899e-15
DRD2	0.762891	0.23642	-1.69012	0.00702849	0.00930881
RELB	21.8838	50.5577	1.20807	1.38389e-13	6.55498e-13
CDK5R1	9.2631	21.0872	1.1868	8.25283e-10	2.41551e-09
PRKCA	3.05731	6.29214	1.04129	5.41e-07	1.11897e-06
TBL1XR1	20.6911	52.7316	1.34966	2.6259e-19	5.01346e-18
PML	20.1844	48.3119	1.25914	1.08846e-14	6.49414e-14
ADIPOQ	11.0309	0.260342	-5.405	2.52257e-27	3.13051e-24
IL1B	11.1541	44.5887	1.9991	4.95361e-08	1.17993e-07
FOS	1000.31	465.213	-1.10448	1.98658e-10	6.4035e-10
HTR7	1.38138	10.2509	2.89156	4.89804e-13	2.13279e-12
CAVIN3	3.39903	15.0856	2.14997	6.49482e-18	7.98027e-17
ELF3	94.7458	43.2342	-1.13189	1.91557e-05	3.32479e-05
ADA	7.77079	31.8825	2.03663	3.29355e-21	1.40941e-19
ESR2	0.163564	0.376685	1.20351	3.2081e-09	8.7117e-09
HLF	14.4461	5.19746	-1.47481	3.20626e-16	2.51833e-15
REN	0.937402	0.333805	-1.48966	1.32803e-07	2.98567e-07
CDK1	14.086	48.8655	1.79456	6.14741e-21	2.46095e-19
DTL	4.06484	19.871	2.2894	9.76664e-23	7.57527e-21
EGR1	682.944	335.813	-1.02411	6.42078e-09	1.67048e-08
SMARCD3	9.90348	4.78614	-1.04907	1.44549e-07	3.22635e-07
VEGFA	11.2368	32.0817	1.51352	3.18744e-14	1.68324e-13
NR3C2	6.01582	1.24313	-2.27478	1.57115e-13	7.3856e-13
GNRH1	0.515839	1.51659	1.55584	1.33981e-09	3.80482e-09
GPR176	2.55211	19.2655	2.91626	2.92611e-19	5.34015e-18
APP	211.239	517.517	1.29273	9.91167e-15	5.97106e-14
PLCB4	5.92138	1.9495	-1.60283	0.000659683	0.000962005
TIPIN	4.60792	10.2518	1.15369	3.0029e-18	4.09516e-17
PRKDC	33.6574	78.9738	1.23045	4.01947e-13	1.76885e-12
PRNP	175.182	503.225	1.52235	1.38215e-17	1.63357e-16
GRP	1.26526	5.47368	2.11307	1.02354e-09	2.95398e-09
PPAT	5.38437	12.3177	1.19388	2.47019e-15	1.69365e-14
HELZ2	11.4597	34.7422	1.60012	4.44664e-15	2.88915e-14
RASD1	52.9432	21.1043	-1.32691	0.00498283	0.0066923
NFKB2	29.2655	58.6959	1.00406	1.15249e-12	4.79946e-12
WDR5	33.7056	68.6919	1.02715	1.08955e-18	1.59074e-17
ATOH7	0.0432409	0.18553	2.10118	9.54841e-06	1.72734e-05
PAICS	33.9393	69.4642	1.03331	1.72137e-14	9.62259e-14
GNB3	0.206086	0.540727	1.39165	1.28365e-05	2.26601e-05
DRD4	0.452691	1.94192	2.10088	2.85693e-11	9.93125e-11
GPR50	0.0627705	4.88207	6.28126	1.34144e-07	3.00493e-07
CALB1	0.0967614	14.8494	7.26176	1.50796e-14	8.66376e-14
ADCY10	0.0369432	0.332556	3.17022	2.26956e-09	6.27289e-09
CHEK1	4.56477	15.3712	1.75162	8.81061e-22	4.96998e-20
CPNE8	5.5755	12.5241	1.16753	2.072e-09	5.75247e-09
FLNA	187.913	544.813	1.5357	2.6971e-16	2.15942e-15
MCM3	50.1997	126.828	1.33712	4.87479e-17	4.72626e-16
CCT2	82.947	168.814	1.02518	1.88216e-15	1.30489e-14
CKAP4	123.967	255.782	1.04496	1.6083e-18	2.29414e-17
IGFBP1	0.0939205	0.226665	1.27105	3.06528e-09	8.37887e-09
G6PD	62.8969	133.613	1.087	5.54752e-05	9.07046e-05
PIWIL1	0.0242182	0.229683	3.24548	0.00594551	0.00794228
NPY5R	0.240748	0.0200754	-3.58402	1.40917e-09	3.98356e-09
PSMD2	126.373	341.554	1.43443	2.49349e-24	9.10634e-22
PSMD11	37.2696	75.3251	1.01513	1.89123e-20	5.72443e-19
TH	0.377595	3.07567	3.02599	4.80437e-06	8.88558e-06
H2BC11	3.18109	14.29	2.16741	9.96377e-16	7.27356e-15
SUV39H1	6.16771	15.0919	1.29097	1.24754e-16	1.08266e-15
CBX3	47.3847	124.439	1.39295	8.5059e-24	2.11116e-21
LEPR	6.18965	3.04971	-1.02119	0.0003798	0.00056312
PSME2	73.9886	159.287	1.10626	7.8196e-14	3.85084e-13
ADORA2A	0.02955	0.0692913	1.22952	0.000803525	0.00115951
PDIA6	76.3436	156.195	1.03276	3.61905e-15	2.40173e-14
CCL2	101.48	38.9534	-1.38137	2.50787e-07	5.45056e-07
HSP90B1	222.272	521.121	1.22929	4.63155e-21	1.91592e-19
NME2	0.442955	1.11967	1.33785	4.93393e-13	2.14091e-12
NME1	9.16752	20.5643	1.16553	1.15238e-15	8.31453e-15
RPE65	0.294427	5.12002	4.12016	4.60412e-07	9.61905e-07
NGF	2.35841	6.31926	1.42194	1.3251e-06	2.62692e-06
CDKN3	8.02866	33.5427	2.06276	2.93516e-24	9.10634e-22
AGT	15.6999	6.79172	-1.20891	2.25743e-05	3.89094e-05
HSPD1	76.5103	155.054	1.01904	2.77635e-14	1.48511e-13
GABBR1	2.03401	5.99051	1.55835	5.54525e-13	2.38946e-12
TFRC	35.6137	131.38	1.88324	2.20407e-14	1.20495e-13
NOX4	0.620532	3.15636	2.34669	5.57929e-18	7.06521e-17
CHEK2	4.7197	12.3491	1.38764	1.77233e-17	2.01785e-16
ACTN1	65.2299	165.744	1.34535	8.14683e-12	3.05445e-11
KRT17	2467.41	9089.85	1.88126	7.36155e-15	4.5908e-14
GFPT2	6.631	15.3057	1.20677	3.00188e-08	7.29028e-08
CCT5	67.6786	157.417	1.21782	2.21166e-19	4.35661e-18
PKM	460.851	960.522	1.05952	1.68531e-19	3.66925e-18
FLNC	131.242	33.1729	-1.98415	0.0319569	0.0390339
PLEC	112.234	255.201	1.18512	5.11099e-12	1.95764e-11
TAGLN2	757.271	1656.5	1.12925	9.76666e-23	7.57527e-21
CPNE9	0.0707955	0.16569	1.22676	0.000173727	0.000265512
ADAR	61.1444	140.97	1.20509	4.1136e-18	5.43083e-17
USF1	32.0728	65.3222	1.02623	3.00816e-20	8.68168e-19
CDKN2A	2.46639	34.6916	3.81411	2.89991e-05	4.94338e-05
TRAF2	14.7841	36.7309	1.31295	7.75014e-16	5.79393e-15
BGLAP	0.117084	0.367367	1.64968	2.00022e-09	5.56564e-09
NPY2R	0.0754932	0.010219	-2.88509	3.96224e-08	9.49254e-08
AGRP	0.0718409	0.208133	1.53463	2.37311e-05	4.07899e-05
NOS1	6.18618	2.32349	-1.41276	1.94757e-07	4.26267e-07
PRKAA2	7.61716	1.73219	-2.13666	7.04306e-11	2.33701e-10
SLC2A1	136.24	593.489	2.12308	1.22264e-18	1.7643e-17
SLC16A1	32.3382	114.6	1.8253	4.26927e-19	7.06422e-18
TMPO	21.191	42.6298	1.00841	5.77028e-09	1.51074e-08
RUVBL1	16.2422	40.4221	1.31539	8.30684e-21	3.2215e-19
RPS17	1.38248	3.71585	1.42644	6.72507e-13	2.85815e-12
CCNA2	15.8216	49.6588	1.65016	2.85805e-17	2.98054e-16
FBXO5	4.07836	11.229	1.46117	1.49957e-17	1.73923e-16
CYP21A2	0.277223	0.0593728	-2.22317	0.00253314	0.00350461
CAD	16.7301	37.2719	1.15565	1.47421e-14	8.54905e-14
TRPV1	0.863432	1.87498	1.11872	5.80608e-08	1.37245e-07
TOP2A	24.9572	90.899	1.86481	3.24664e-17	3.32982e-16
ELANE	1.05147	0.174617	-2.59014	2.87676e-10	8.99259e-10
FGF8	0.0350386	0.165498	2.23979	5.69503e-05	9.29938e-05
ABCC2	0.276845	1.02348	1.88633	3.85982e-08	9.28302e-08
ACLY	50.6367	105.424	1.05794	7.89986e-15	4.90186e-14
GMPS	18.6712	47.9065	1.35941	2.7471e-19	5.16538e-18
SMC4	12.196	33.8636	1.47333	6.34492e-12	2.40062e-11
BAG2	1.8705	5.6202	1.58719	1.06655e-11	3.91596e-11
SMC2	11.5743	29.8008	1.36442	1.66887e-14	9.37137e-14
ERC2	0.169407	0.411109	1.27903	0.000340926	0.00050791
DEFB1	616.7	193.745	-1.67041	4.00846e-09	1.0652e-08
CYP2D6	0.403414	0.920937	1.19084	2.50391e-05	4.29785e-05
CCNE1	4.3837	16.9373	1.94999	3.97184e-23	4.48096e-21
RGS20	3.47512	10.9324	1.65348	5.31165e-11	1.80596e-10
SLC5A1	20.9059	9.93458	-1.07338	4.8195e-10	1.45878e-09
NPSR1	0.0875841	0.966396	3.46387	1.60511e-10	5.25579e-10
HELLS	2.42766	7.68878	1.66319	2.2266e-15	1.53512e-14
TF	8.08202	1.04836	-2.94659	7.52065e-17	7.01738e-16
MMP3	22.8988	222.257	3.27888	6.42823e-16	4.89413e-15
MITF	7.01871	2.75854	-1.3473	4.04444e-06	7.63949e-06
PIK3R2	0.0183364	0.0410153	1.16145	5.49566e-05	8.99752e-05
EPO	0.266439	1.64618	2.62725	1.07885e-13	5.25039e-13
IFNA1	0.0487864	0.18755	1.94273	0.000714372	0.00103688
MT1F	4.81939	11.9279	1.30742	1.24406e-10	4.08435e-10
FOXP3	2.21793	8.8495	1.99638	8.75603e-14	4.29495e-13
SLC6A3	0.0292455	0.127144	2.12018	0.000216605	0.000328615
TUBB	309.825	780.551	1.33304	6.08236e-23	5.80631e-21
NASP	20.4929	48.9126	1.25509	1.0059e-18	1.52234e-17
HTR2C	0.0292409	0.693026	4.56685	4.45498e-09	1.17381e-08
GAST	0.366886	17.2925	5.55867	8.90763e-21	3.34981e-19
UCP3	8.90973	1.75714	-2.34215	0.00269319	0.00371775
CRKL	45.825	100.077	1.12691	1.53612e-16	1.3057e-15
MCM4	31.8911	95.1759	1.57744	1.87906e-19	3.88652e-18
YWHAH	88.9841	182.816	1.03877	1.58444e-20	5.15029e-19
EEF1A2	151.748	24.4555	-2.63345	4.72152e-05	7.77109e-05
EIF4A1	0.553768	1.23136	1.15289	4.44884e-06	8.30228e-06
MCM5	17.1997	57.9246	1.7518	2.22497e-22	1.52593e-20
MCM7	49.4325	168.309	1.76758	1.01775e-21	5.10089e-20
RPN1	152.844	339.415	1.15099	2.72134e-23	4.08071e-21
CCT6A	126.238	293.623	1.21782	1.05155e-18	1.57226e-17
CACNA1C	0.428182	0.893355	1.06101	3.08149e-07	6.58197e-07
SCN8A	0.132234	0.659859	2.31906	1.21633e-12	5.04839e-12
CYP2E1	3.79146	1.47076	-1.3662	5.74186e-08	1.35986e-07
GCK	0.103695	0.644973	2.63689	1.50515e-07	3.34149e-07
H2BC15	0.200489	0.71984	1.84416	1.63685e-14	9.26928e-14
AQP3	2084.02	904.937	-1.20348	4.8548e-09	1.27644e-08
FHIT	1.55941	0.614595	-1.3433	4.62588e-15	2.98996e-14
RYR2	0.174016	0.535834	1.62257	0.000825032	0.00118916
AR	2.47154	0.95324	-1.3745	1.73512e-11	6.25955e-11
GGT1	0.0612091	0.163919	1.42117	6.43836e-07	1.32285e-06
TAC1	0.922214	0.0596087	-3.95151	1.96056e-11	7.0117e-11
GPT	11.9118	2.00902	-2.56782	5.87715e-16	4.53015e-15
RPS6KA1	26.249	52.5077	1.00027	2.41752e-14	1.31011e-13
CCL4	7.55499	16.5477	1.13113	1.22024e-06	2.43852e-06
IGFBP7	83.9094	225.5	1.42622	4.46124e-14	2.29726e-13
MYRIP	2.12408	0.311069	-2.77153	2.38875e-17	2.57777e-16
SKP2	3.00939	8.15111	1.43753	9.87475e-17	8.75327e-16
EIF4EBP1	139.824	320.735	1.19777	3.99927e-12	1.56072e-11
GPD1	31.1787	1.27887	-4.60762	6.70626e-20	1.63186e-18
KCNH4	0.112916	0.314622	1.47837	0.00131013	0.00185602
CLEC1B	0.0206841	0.140972	2.76882	9.90635e-12	3.66979e-11
PLIN1	12.2203	0.352742	-5.11452	4.74486e-20	1.25285e-18
ACHE	12.5696	4.22659	-1.57238	0.000488072	0.000717651
ETS1	18.4969	48.2531	1.38334	8.31785e-12	3.10917e-11
CYP3A5	7.68251	2.15605	-1.83319	4.36498e-06	8.15804e-06
ADH4	1.13489	0.0856415	-3.7281	7.16017e-19	1.11072e-17
LDHA	334.395	680.803	1.02568	2.95219e-14	1.57239e-13
TUBB3	0.0585205	0.350471	2.58228	9.70351e-19	1.48667e-17
LDHB	4.58037	10.5336	1.20146	2.58954e-08	6.37624e-08
LDHC	0.339145	0.920202	1.44005	0.0201245	0.0252523
PPP1R3C	81.263	13.928	-2.54461	4.4301e-18	5.72682e-17
IFNG	0.416655	2.10874	2.33946	5.83233e-09	1.52377e-08
EPHB2	1.57639	9.21857	2.54791	4.01322e-17	3.98433e-16
HTR1B	0.112834	0.328338	1.54098	5.18357e-07	1.07572e-06
TERT	0.0436591	0.423784	3.27898	3.79625e-17	3.79932e-16
PRKN	1.19965	0.32612	-1.87915	5.07739e-14	2.59309e-13
KCNC2	0.0452136	0.013054	-1.79227	2.6759e-16	2.15636e-15
AHRR	0.0181136	0.0527355	1.5417	6.65928e-06	1.2189e-05
HSF1	35.9134	75.7746	1.07719	1.02758e-21	5.10089e-20
STX1A	1.21257	5.68431	2.22891	3.65569e-22	2.16034e-20
GFRA1	5.11321	1.4488	-1.81938	5.36648e-10	1.60865e-09
MYF6	53.8719	11.146	-2.27301	0.00613005	0.0081712
LDHD	27.3862	8.08732	-1.75971	3.70619e-15	2.43353e-14
CYP2A6	0.866584	0.322119	-1.42774	0.00073961	0.00106976
PARP1	16.83	35.0379	1.05789	1.93788e-16	1.61403e-15
FBXL6	6.38212	19.3007	1.59655	5.08969e-23	5.26359e-21
ELF5	9.58994	2.34679	-2.03083	4.09989e-09	1.08717e-08
IL1RN	901.596	293.377	-1.61972	5.41e-07	1.11897e-06
ALPP	0.00631591	0.640004	6.66295	9.28366e-16	6.81717e-15
TGFB1	36.6315	151.125	2.04458	1.53205e-25	9.50639e-23
GPRASP1	2.2071	1.00116	-1.14048	6.50392e-06	1.19399e-05
TWIST1	7.70912	18.4773	1.26111	8.40899e-10	2.45542e-09
NR1H4	0.0556045	0.0202835	-1.45489	0.002492	0.00345153
CA6	133.563	0.323416	-8.68992	0.000232929	0.000352089
ACTL6A	20.5032	62.7123	1.6129	2.00208e-19	4.00739e-18
IL2RA	1.64516	6.0256	1.87288	4.47006e-13	1.95329e-12
TYMS	3.2625	10.2609	1.6531	3.36299e-14	1.74622e-13
OXT	0.160016	0.62599	1.96792	3.8521e-05	6.43399e-05
PDC	0.0299068	0.0710327	1.24801	0.00167572	0.0023498
DDIT3	9.6563	29.2267	1.59775	1.49122e-13	7.0365e-13
KDM1A	36.1379	74.9397	1.05222	9.47327e-21	3.45774e-19
PTGDR	0.270391	0.669734	1.30854	3.62786e-08	8.74208e-08
PCNA	135.699	362.705	1.41839	3.17329e-19	5.6258e-18
BAX	36.0385	75.8554	1.07371	1.1192e-19	2.52533e-18
IGF1R	14.4744	33.52	1.21152	4.17137e-12	1.61771e-11
RRAS2	14.5743	35.8912	1.3002	9.87476e-17	8.75327e-16
TRPA1	0.102684	0.66957	2.70502	4.57518e-17	4.47071e-16
CBLB	3.67034	9.9707	1.44178	9.87476e-17	8.75327e-16
PTPRT	1.04113	0.355618	-1.54974	0.00427605	0.00579954
AFF2	0.1468	0.842372	2.52061	0.000109081	0.000170921
DSCAM	0.0531523	0.652004	3.61668	6.62353e-10	1.96177e-09
NTM	1.04344	5.15896	2.30574	3.70619e-15	2.43353e-14
ANKS1B	0.282943	0.0710613	-1.99338	2.59621e-16	2.10582e-15
LRRC4C	0.537959	0.207162	-1.37673	3.49915e-05	5.89205e-05
SORCS1	0.404434	0.115491	-1.80812	1.63748e-14	9.26928e-14
ATP10B	11.3671	4.68227	-1.27958	1.17818e-06	2.35826e-06
NAALADL2	2.20273	1.03071	-1.09565	0.000316518	0.000472682
TANC2	4.61811	9.86506	1.09502	5.52119e-10	1.65103e-09
TXNDC2	0.0320364	0.147801	2.20587	2.97741e-16	2.35348e-15
KCTD8	0.197834	0.0731	-1.43635	1.3385e-06	2.64502e-06
TCN1	239.015	36.0845	-2.72765	3.37074e-06	6.39615e-06
TCAP	1404.72	145.244	-3.27373	0.00137759	0.00194492
TDO2	1.09078	4.11439	1.91532	3.41627e-17	3.47507e-16
PNOC	0.339936	0.825706	1.28036	0.00823479	0.0108371
NR4A1	64.4433	23.1731	-1.47558	0.000150332	0.000232332
ID4	26.0368	10.3448	-1.33164	6.27622e-13	2.67656e-12
PLAU	37.3327	283.731	2.92601	2.86681e-22	1.77886e-20
CYP3A4	0.950136	0.0895542	-3.4073	2.51338e-13	1.14673e-12
SEM1	14.6873	34.019	1.21177	3.59938e-19	6.09078e-18
BRINP1	1.71477	0.524431	-1.70919	5.15574e-14	2.62224e-13
FOSB	182.937	71.0647	-1.36414	2.98816e-06	5.71388e-06
TUBA1B	58.3495	129.377	1.14878	1.34316e-15	9.5249e-15
FABP7	17.9174	0.580772	-4.94725	5.10653e-07	1.06151e-06
MT2A	880.613	1852.58	1.07295	6.2157e-05	0.000100964
CEBPE	0.0948068	1.30493	3.78284	2.0537e-16	1.68785e-15
AFP	0.0206977	0.136009	2.71616	7.99982e-06	1.45143e-05
ITGB1	36.8812	83.483	1.1786	5.59131e-10	1.66798e-09
MANBA	4.10048	9.46989	1.20756	3.45075e-15	2.31481e-14
SLC25A17	11.212	22.665	1.01542	2.89984e-19	5.34015e-18
BRMS1	52.6253	130.578	1.31108	3.17087e-21	1.40538e-19
DNAJC2	7.6703	15.641	1.02798	2.06906e-13	9.51003e-13
PPM1L	10.0422	4.71364	-1.09116	6.17064e-12	2.34182e-11
YIF1A	55.7205	116.497	1.06401	1.56973e-20	5.15029e-19
SPTSSB	10.4166	5.16168	-1.01297	2.02547e-10	6.51193e-10
MMP9	10.057	199.664	4.31131	2.27396e-23	4.03141e-21
PLK4	3.82469	11.6993	1.61301	3.57719e-18	4.82532e-17
RND1	5.7384	2.67283	-1.10228	0.000119278	0.000185959
MT3	2.26195	0.712385	-1.66684	1.30318e-06	2.59591e-06
MED30	10.8865	30.3861	1.48087	3.22344e-23	4.08071e-21
MED10	28.5265	71.4429	1.32449	2.33623e-22	1.52593e-20
PRKAR1B	11.3214	23.228	1.03681	3.36966e-11	1.16483e-10
ADRB3	0.0166523	0.071328	2.09875	1.43336e-06	2.8235e-06
DHCR7	44.6732	116.421	1.38187	4.42425e-10	1.34571e-09
SMARCD1	25.5847	52.0333	1.02415	3.67221e-18	4.90023e-17
ATF5	18.6382	47.1057	1.33764	6.64717e-15	4.18738e-14
CREB3L3	0.036375	0.109271	1.58689	4.87458e-06	9.00201e-06
MPO	3.97829	0.283079	-3.81287	0.00392443	0.00534601
CDK6	10.7712	35.0127	1.7007	3.65361e-13	1.62514e-12
IRF4	1.84953	4.18204	1.17705	0.00344133	0.00471378
HAS3	63.8373	153.184	1.2628	3.06532e-07	6.55873e-07
B4GALT2	28.4235	56.927	1.00203	3.58603e-20	9.88948e-19
CIDEC	7.6172	0.2177	-5.12885	1.44887e-19	3.21079e-18
EXOSC4	28.967	66.2112	1.19267	4.29435e-17	4.22959e-16
H1-5	0.274534	1.31851	2.26385	2.73317e-14	1.46834e-13
DUSP6	35.0538	76.1297	1.11889	2.9849e-08	7.26327e-08
CXCL8	41.7256	171.538	2.03952	1.67508e-08	4.22516e-08
LPL	19.5278	6.44367	-1.59958	0.00276428	0.0038074
ODC1	95.4169	475.366	2.31672	1.09635e-11	4.01346e-11
OPRM1	0.001325	0.00533254	2.00883	4.46187e-05	7.37133e-05
KIF11	12.4601	34.1018	1.45254	1.38712e-15	9.78076e-15
TRPV6	2.73203	0.551775	-2.30782	1.33268e-13	6.33659e-13
MMP2	108.827	257.025	1.23987	4.42425e-10	1.34571e-09
CYP1A2	0.158245	0.0398198	-1.9906	9.69443e-06	1.74866e-05
SULT1A3	0.00735682	0.0267312	1.86137	5.01697e-05	8.24644e-05
RBL1	4.60663	11.666	1.34053	5.8194e-17	5.55528e-16
PTGS2	8.74752	36.7315	2.07007	9.45392e-05	0.000149838
CYP11A1	3.90707	1.2674	-1.62421	3.07351e-14	1.63001e-13
HSPG2	26.7484	63.2254	1.24105	6.85238e-07	1.39865e-06
IL1A	13.2249	76.9399	2.54047	6.42239e-10	1.91132e-09
EIF3B	62.2038	127.207	1.03211	1.4166e-20	5.02288e-19
BRCA2	1.06547	3.58838	1.75185	6.48077e-16	4.90405e-15
ABCC4	3.22408	7.44623	1.20762	1.31985e-11	4.80332e-11
SLC6A2	0.552632	3.75693	2.76516	8.66535e-08	1.99143e-07
ST3GAL3	0.0551409	0.243343	2.1418	9.0707e-23	7.57527e-21
ICAM1	29.1444	74.0953	1.34616	1.31522e-09	3.74355e-09
CAVIN2	19.9553	9.05689	-1.13969	6.53375e-16	4.91417e-15
ADRA2C	2.21937	5.64217	1.3461	0.0264251	0.0325656
EGFR	47.3144	137.107	1.53495	2.6492e-08	6.51021e-08
CDK2	9.88719	26.8636	1.44202	1.45123e-21	6.92684e-20
FADS1	5.759	16.6652	1.53295	6.13866e-18	7.69503e-17
CDC25A	3.99617	9.82701	1.29814	3.44494e-13	1.54897e-12
CLSPN	1.25147	6.49667	2.37607	1.1505e-23	2.37961e-21
EGF	3.18992	0.99805	-1.67633	7.50138e-05	0.000120586
CACNA1A	0.0574318	0.139093	1.27612	3.77389e-10	1.16503e-09
ACACB	5.9853	1.90893	-1.64866	7.06821e-08	1.64881e-07
RBP4	6.45321	2.98688	-1.11138	1.35827e-07	3.03713e-07
SULT2B1	132.047	55.0016	-1.26351	6.68805e-08	1.57194e-07
PDK4	103.208	9.42572	-3.45281	1.91819e-14	1.05799e-13
AADAC	19.1947	5.25418	-1.86917	2.8578e-08	6.98136e-08
ADH7	152.494	63.7567	-1.25811	4.4759e-05	7.37662e-05
DIO1	0.663739	0.2074	-1.6782	0.00072753	0.00105352
EXOSC2	11.1784	25.1552	1.17015	1.94841e-19	3.9639e-18
EXOSC3	3.15486	6.67586	1.08138	2.00315e-16	1.65727e-15
FBP2	17.2372	0.700391	-4.62122	0.00693989	0.00920128
GJA1	179.651	534.662	1.57343	1.10378e-12	4.62767e-12
RBP1	21.6358	122.253	2.49838	2.10288e-17	2.33006e-16
ABCC1	30.171	78.0303	1.37087	6.46291e-10	1.91877e-09
SLC22A1	0.262468	3.474	3.72638	3.36949e-15	2.28499e-14
DLK1	6.84444	2.20896	-1.63156	6.85789e-15	4.2983e-14
CALR	576.211	1164.4	1.01491	1.64464e-20	5.15029e-19
CSN2	1.82675	0.0566558	-5.01091	1.29429e-14	7.57651e-14
CDH13	4.5216	10.5949	1.22846	8.35508e-05	0.000133445
KMO	0.168852	0.604651	1.84034	2.06137e-13	9.5099e-13
PAX6	0.0350091	0.398084	3.50727	2.27518e-08	5.65832e-08
ECE1	48.3887	112.86	1.22179	1.20406e-10	3.96348e-10
STXBP1	5.38283	11.6009	1.10781	2.74148e-10	8.61309e-10
GALNS	4.98145	14.6028	1.55161	2.33496e-19	4.52764e-18
ADCY3	10.4915	23.3905	1.15671	1.28412e-11	4.68705e-11
ENO2	4.15803	36.7009	3.14184	9.70005e-22	5.10089e-20
HPRT1	36.4733	97.5661	1.41954	3.28824e-23	4.08071e-21
PDK1	3.05535	7.40306	1.27679	1.16501e-13	5.64757e-13
ATIC	34.505	72.4591	1.07036	4.55822e-20	1.22973e-18
GNAI1	3.9674	8.74999	1.14109	8.15135e-15	5.00784e-14
GPT2	61.5611	26.0173	-1.24255	2.19459e-17	2.41017e-16
ITPR3	27.1679	71.3182	1.39237	1.20047e-13	5.75204e-13
RAD21	56.6582	131.135	1.21069	1.74759e-19	3.73925e-18
HDAC10	0.123159	0.387234	1.65268	1.18702e-13	5.73188e-13
GNB4	7.89837	16.3694	1.05138	4.50925e-10	1.36821e-09
SLC3A2	95.7284	263.546	1.46104	7.15089e-20	1.70659e-18
MT1A	23.2428	2.18356	-3.41202	9.23423e-13	3.89785e-12
GLYATL1	0.305561	0.101804	-1.58567	4.34127e-05	7.18335e-05
MSH6	9.33189	22.5454	1.27259	4.04379e-15	2.64123e-14
SPARC	189.507	1029.93	2.44223	1.8979e-17	2.14117e-16
TOPBP1	11.5098	31.4996	1.45247	9.39134e-17	8.56959e-16
RAD9A	6.20995	13.2745	1.096	2.96708e-15	2.02315e-14
RAD1	7.25096	14.6775	1.01736	2.88091e-16	2.2918e-15
ACKR1	69.6897	15.0623	-2.21001	1.20949e-13	5.77301e-13
PTPRD	0.854886	3.49247	2.03044	0.00355839	0.00486875
CLDN1	163.222	393.199	1.26842	1.94134e-05	3.36481e-05
PLP1	2.03589	0.407806	-2.31971	1.33165e-16	1.14763e-15
FN1	44.8679	495.807	3.46602	1.58803e-16	1.34064e-15
SIRPA	31.6143	70.8824	1.16485	4.74243e-11	1.62131e-10
PTPDC1	1.84165	4.85953	1.39982	5.89366e-19	9.25826e-18
